# Supplementary material for: Integrated Metabolome and Transcriptome Analyses Reveal Etiolation-Induced Metabolic Changes Leading to High Amino Acid Contents in a Light-Sensitive Japanese Albino Tea Cultivar
Source: Front Plant Sci. 2021 Jan 18;11:611140. doi: 10.3389/fpls.2020.611140 (PMC7847902; doi:10.3389/fpls.2020.611140)
Supplement: Supplementary file 1 [file Table_1.xlsx]

## Sheet: S1
Table S1. Summary of genes in pathway analyses
Pathway	Gene Symbol	Description	Gene ID	KEGG ID
Photosynthesis	PsbA(D1)_1	photosystem II P680 reaction center D1 protein	TEA001596	K02703
Photosynthesis	PsbD(D2)_1	photosystem II P680 reaction center D2 protein	TEA010755	K02706
Photosynthesis	PsbD(D2)_2	photosystem II P680 reaction center D2 protein	TEA011225	K02706
Photosynthesis	PsbC(CP43)_1	photosystem II CP43 chlorophyll apoprotein	TEA017144	K02705
Photosynthesis	PsbB(CP47)_1	photosystem II CP47 chlorophyll apoprotein	TEA018797	K02704
Photosynthesis	PsbB(CP47)_2	photosystem II CP47 chlorophyll apoprotein	TEA032780	K02704
Photosynthesis	PsbB(CP47)_3	photosystem II CP47 chlorophyll apoprotein	TEA027092	K02704
Photosynthesis	PsbB(CP47)_4	photosystem II CP47 chlorophyll apoprotein	TEA026825	K02704
Photosynthesis	PsbB(CP47)_5	photosystem II CP47 chlorophyll apoprotein	TEA028468	K02704
Photosynthesis	PsbB(CP47)_6	photosystem II CP47 chlorophyll apoprotein	TEA011113	K02704
Photosynthesis	PsbE(Cytb559)_1	photosystem II cytochrome b559 subunit alpha	TEA001403	K02707
Photosynthesis	PsbE(Cytb559)_2	photosystem II cytochrome b559 subunit alpha	TEA011106	K02707
Photosynthesis	PsbE(Cytb559)_3	photosystem II cytochrome b559 subunit alpha	TEA001386	K02707
Photosynthesis	PsbK_1	photosystem II PsbK protein	TEA016801	K02712
Photosynthesis	PsbO(MSP)_1	photosystem II oxygen-evolving enhancer protein 1	TEA027026	K02716
Photosynthesis	PsbO(MSP)_2	photosystem II oxygen-evolving enhancer protein 1	TEA022152	K02716
Photosynthesis	PsbP(OEC)_1	photosystem II oxygen-evolving enhancer protein 2	TEA006358	K02717
Photosynthesis	PsbP(OEC)_2	photosystem II oxygen-evolving enhancer protein 2	TEA029269	K02717
Photosynthesis	PsbP(OEC)_3	photosystem II oxygen-evolving enhancer protein 2	TEA006799	K02717
Photosynthesis	PsbP(OEC)_4	photosystem II oxygen-evolving enhancer protein 2	TEA008946	K02717
Photosynthesis	PsbP(OEC)_5	photosystem II oxygen-evolving enhancer protein 2	TEA011251	K02717
Photosynthesis	PsbP(OEC)_6	photosystem II oxygen-evolving enhancer protein 2	TEA030604	K02717
Photosynthesis	PsbP(OEC)_7	photosystem II oxygen-evolving enhancer protein 2	TEA016728	K02717
Photosynthesis	PsbP(OEC)_8	photosystem II oxygen-evolving enhancer protein 2	TEA013986	K02717
Photosynthesis	PsbP(OEC)_9	photosystem II oxygen-evolving enhancer protein 2	TEA026698	K02717
Photosynthesis	PsbQ_1	photosystem II oxygen-evolving enhancer protein 3	TEA010040	K08901
Photosynthesis	PsbQ_2	photosystem II oxygen-evolving enhancer protein 3	TEA009271	K08901
Photosynthesis	PsbQ_3	photosystem II oxygen-evolving enhancer protein 3	TEA016023	K08901
Photosynthesis	PsbQ_4	photosystem II oxygen-evolving enhancer protein 3	TEA002419	K08901
Photosynthesis	PsbQ_5	photosystem II oxygen-evolving enhancer protein 3	TEA030605	K08901
Photosynthesis	PsbQ_6	photosystem II oxygen-evolving enhancer protein 3	TEA021282	K08901
Photosynthesis	PsbR_1	photosystem II 10kDa protein	TEA006446	K06955, K03541
Photosynthesis	PsbR_2	photosystem II 10kDa protein	TEA033573	K06955, K03541
Photosynthesis	PsbR_3	photosystem II 10kDa protein	TEA008830	K06955, K03541
Photosynthesis	PsbS_1	photosystem II 22kDa protein	TEA011923	K03542
Photosynthesis	PsbS_2	photosystem II 22kDa protein	TEA023872	K03542
Photosynthesis	PsbS_3	photosystem II 22kDa protein	TEA008387	K03542
Photosynthesis	PsbS_4	photosystem II 22kDa protein	TEA019348	K03542
Photosynthesis	PsbW_1	photosystem II PsbW protein	TEA013847	K02721
Photosynthesis	PsbW_2	photosystem II PsbW protein	TEA005618	K02721
Photosynthesis	PsbY_1	photosystem II PsbY protein	TEA029972	K02723
Photosynthesis	PsbY_2	photosystem II PsbY protein	TEA023668	K02723
Photosynthesis	PsbY_3	photosystem II PsbY protein	TEA030102	K02723
Photosynthesis	Psb27_1	photosystem II Psb27 protein	TEA020693	K08902
Photosynthesis	Psb27_2	photosystem II Psb27 protein	TEA002555	K08902
Photosynthesis	Psb28_1	photosystem II 13kDa protein	TEA015296	K08903
Photosynthesis	PsaA_1	photosystem I P700 chlorophyll a apoprotein A1	TEA001351	K02690, K02689
Photosynthesis	PsaA_2	photosystem I P700 chlorophyll a apoprotein A1	TEA002548	K02690, K02689
Photosynthesis	PsaA_3	photosystem I P700 chlorophyll a apoprotein A1	TEA001587	K02690, K02689
Photosynthesis	PsaA_4	photosystem I P700 chlorophyll a apoprotein A1	TEA017139	K02690, K02689
Photosynthesis	PsaB_1	photosystem I P700 chlorophyll A apoprotein A2	TEA001351	K02690, K02689
Photosynthesis	PsaB_2	photosystem I P700 chlorophyll A apoprotein A2	TEA033829	K02690, K02689
Photosynthesis	PsaB_3	photosystem I P700 chlorophyll A apoprotein A2	TEA002548	K02690, K02689
Photosynthesis	PsaB_4	photosystem I P700 chlorophyll A apoprotein A2	TEA017139	K02690, K02689
Photosynthesis	PsaD_1	photosystem I subunit II	TEA015729	K02692
Photosynthesis	PsaD_2	photosystem I subunit II	TEA015229	K02692
Photosynthesis	PsaE_1	photosystem I subunit IV	TEA001157	K02693
Photosynthesis	PsaF_1	photosystem I subunit III	TEA007632	K02694
Photosynthesis	PsaG_1	photosystem I subunit V	TEA010552	K08905
Photosynthesis	PsaH_1	photosystem I subunit VI	TEA022946	K02695
Photosynthesis	PsaH_2	photosystem I subunit VI	TEA022315	K02695
Photosynthesis	PsaL_1	photosystem I subunit XI	TEA023681	K02699
Photosynthesis	PsaL_2	photosystem I subunit XI	TEA020148	K02699
Photosynthesis	PsaN_1	photosystem I subunit PsaN	TEA000446	K02701
Photosynthesis	PsaO_1	photosystem I subunit PsaO	TEA012339	K14332
Photosynthesis	PetB_1	cytochrome b6	TEA018793	K02635
Photosynthesis	PetB_2	cytochrome b6	TEA005294	K02635
Photosynthesis	PetA_1	apocytochrome f	TEA027098	K02634
Photosynthesis	PetA_2	apocytochrome f	TEA022540	K02634
Photosynthesis	PetA_3	apocytochrome f	TEA001401	K02634
Photosynthesis	PetA_4	apocytochrome f	TEA001389	K02634
Photosynthesis	PetA_5	apocytochrome f	TEA001386	K02634
Photosynthesis	PetC_1	cytochrome b6-f complex iron-sulfur subunit	TEA014127	K02636
Photosynthesis	PetC_2	cytochrome b6-f complex iron-sulfur subunit	TEA031434	K02636
Photosynthesis	PetE(PC)_1	plastocyanin	TEA032087	K02638
Photosynthesis	PetF(Fd)_1	ferredoxin	TEA026001	K02639
Photosynthesis	PetF(Fd)_2	ferredoxin	TEA030206	K02639
Photosynthesis	PetF(Fd)_3	ferredoxin	TEA016709	K02639
Photosynthesis	PetF(Fd)_4	ferredoxin	TEA010657	K02639
Photosynthesis	PetF(Fd)_5	ferredoxin	TEA031814	K02639
Photosynthesis	PetF(Fd)_6	ferredoxin	TEA016272	K02639
Photosynthesis	PetF(Fd)_7	ferredoxin	TEA010102	K02639
Photosynthesis	PetF(Fd)_8	ferredoxin	TEA015668	K02639
Photosynthesis	PetF(Fd)_9	ferredoxin	TEA025614	K02639
Photosynthesis	PetF(Fd)_10	ferredoxin	TEA027841	K02639
Photosynthesis	PetF(Fd)_11	ferredoxin	TEA005268	K02639
Photosynthesis	PetH(FNR)_1	ferredoxin--NADP+ reductase	TEA011381	K02641
Photosynthesis	PetH(FNR)_2	ferredoxin--NADP+ reductase	TEA002093	K02641
Photosynthesis	PetH(FNR)_3	ferredoxin--NADP+ reductase	TEA032600	K02641
Photosynthesis	PetH(FNR)_4	ferredoxin--NADP+ reductase	TEA024984	K02641
Photosynthesis	Beta_1	F-type H+-transporting ATPase subunit beta	TEA030038	K02112
Photosynthesis	Beta_2	F-type H+-transporting ATPase subunit beta	TEA001588	K02112
Photosynthesis	Beta_3	F-type H+-transporting ATPase subunit beta	TEA002611	K02112
Photosynthesis	Beta_4	F-type H+-transporting ATPase subunit beta	TEA002168	K02112
Photosynthesis	Beta_5	F-type H+-transporting ATPase subunit beta	TEA020640	K02112
Photosynthesis	Beta_6	F-type H+-transporting ATPase subunit beta	TEA004696	K02112
Photosynthesis	Alpha_1	F-type H+-transporting ATPase subunit alpha	TEA031777	K02111
Photosynthesis	Alpha_2	F-type H+-transporting ATPase subunit alpha	TEA010931	K02111
Photosynthesis	Alpha_3	F-type H+-transporting ATPase subunit alpha	TEA009384	K02111
Photosynthesis	Alpha_4	F-type H+-transporting ATPase subunit alpha	TEA001590	K02111
Photosynthesis	Alpha_5	F-type H+-transporting ATPase subunit alpha	TEA019296	K02111
Photosynthesis	Alpha_6	F-type H+-transporting ATPase subunit alpha	TEA019276	K02111
Photosynthesis	Alpha_7	F-type H+-transporting ATPase subunit alpha	TEA010929	K02111
Photosynthesis	Alpha_8	F-type H+-transporting ATPase subunit alpha	TEA016049	K02111
Photosynthesis	Alpha_9	F-type H+-transporting ATPase subunit alpha	TEA013698	K02111
Photosynthesis	Gamma_1	F-type H+-transporting ATPase subunit gamma	TEA017141	K02115
Photosynthesis	Gamma_2	F-type H+-transporting ATPase subunit gamma	TEA000830	K02115
Photosynthesis	Gamma_3	F-type H+-transporting ATPase subunit gamma	TEA018071	K02115
Photosynthesis	Gamma_4	F-type H+-transporting ATPase subunit gamma	TEA013456	K02115
Photosynthesis	Gamma_5	F-type H+-transporting ATPase subunit gamma	TEA022973	K02115
Photosynthesis	Delta_1	F-type H+-transporting ATPase subunit delta	TEA030098	K02113
Photosynthesis	Epsilon_1	F-type H+-transporting ATPase subunit epsilon	TEA009718	K02114
Photosynthesis	Epsilon_2	F-type H+-transporting ATPase subunit epsilon	TEA002168	K02114
Photosynthesis	b_1	F-type H+-transporting ATPase subunit b	TEA001594	K02109
Photosynthesis	b_2	F-type H+-transporting ATPase subunit b	TEA032040	K02109
Photosynthesis	b_3	F-type H+-transporting ATPase subunit b	TEA017901	K02109
Photosynthesis	b_4	F-type H+-transporting ATPase subunit b	TEA017898	K02109
Photosynthesis	b_5	F-type H+-transporting ATPase subunit b	TEA006995	K02109
Light harvesting complex	LHCA1_1	light-harvesting complex I chlorophyll a/b binding protein 1	TEA008963	K08907
Light harvesting complex	LHCA2_1	light-harvesting complex I chlorophyll a/b binding protein 2	TEA001747	K08908
Light harvesting complex	LHCA2_2	light-harvesting complex I chlorophyll a/b binding protein 2	TEA030211	K08908
Light harvesting complex	LHCA2_3	light-harvesting complex I chlorophyll a/b binding protein 2	TEA006597	K08908
Light harvesting complex	LHCA3_1	light-harvesting complex I chlorophyll a/b binding protein 3	TEA000535	K08909
Light harvesting complex	LHCA4_1	light-harvesting complex I chlorophyll a/b binding protein 4	TEA008208	K08910
Light harvesting complex	LHCA4_2	light-harvesting complex I chlorophyll a/b binding protein 4	TEA016942	K08910
Light harvesting complex	LHCA5_1	light-harvesting complex I chlorophyll a/b binding protein 5	TEA006979	K08911
Light harvesting complex	LHCB1_1	light-harvesting complex II chlorophyll a/b binding protein 1	TEA030368	K08912
Light harvesting complex	LHCB1_2	light-harvesting complex II chlorophyll a/b binding protein 1	TEA009770	K08912
Light harvesting complex	LHCB1_3	light-harvesting complex II chlorophyll a/b binding protein 1	TEA001868	K08912
Light harvesting complex	LHCB1_4	light-harvesting complex II chlorophyll a/b binding protein 1	TEA019232	K08912
Light harvesting complex	LHCB1_5	light-harvesting complex II chlorophyll a/b binding protein 1	TEA009793	K08912
Light harvesting complex	LHCB1_6	light-harvesting complex II chlorophyll a/b binding protein 1	TEA001864	K08912
Light harvesting complex	LHCB1_7	light-harvesting complex II chlorophyll a/b binding protein 1	TEA028092	K08912
Light harvesting complex	LHCB1_8	light-harvesting complex II chlorophyll a/b binding protein 1	TEA030366	K08912
Light harvesting complex	LHCB2_1	light-harvesting complex II chlorophyll a/b binding protein 2	TEA028092	K08913, K08912
Light harvesting complex	LHCB3_1	light-harvesting complex II chlorophyll a/b binding protein 3	TEA021966	K08914
Light harvesting complex	LHCB3_2	light-harvesting complex II chlorophyll a/b binding protein 3	TEA017256	K08914
Light harvesting complex	LHCB3_3	light-harvesting complex II chlorophyll a/b binding protein 3	TEA001060	K08914
Light harvesting complex	LHCB4_1	light-harvesting complex II chlorophyll a/b binding protein 4	TEA032678	K08915
Light harvesting complex	LHCB4_2	light-harvesting complex II chlorophyll a/b binding protein 4	TEA026680	K08915
Light harvesting complex	LHCB5_1	light-harvesting complex II chlorophyll a/b binding protein 5	TEA023017	K08916
Light harvesting complex	LHCB6_1	light-harvesting complex II chlorophyll a/b binding protein 6	TEA030284	K08917
Light harvesting complex	LHCB7_1	light-harvesting complex II chlorophyll a/b binding protein 7	TEA015295	K14172
Light harvesting complex	LHCB7_2	light-harvesting complex II chlorophyll a/b binding protein 7	TEA033311	K14172
Light signaling	PHYA_1	phytochrome A	TEA002223	K12120
Light signaling	PHYA_2	phytochrome A	TEA005460	K12120
Light signaling	PHYB_1	phytochrome B	TEA019169	K12121
Light signaling	PHYB_2	phytochrome B	TEA031363	K12121
Light signaling	PHYC_1	phytochrome C	TEA011737	K12120
Light signaling	PHYC_2	phytochrome C	TEA011739	K12120
Light signaling	PHYE_1	phytochrome E	TEA001678	K12123
Light signaling	PHYE_2	phytochrome E	TEA001691	K12123
Light signaling	CRY1_1	cryptochrome 1	TEA012558	K12118
Light signaling	CRY1_2	cryptochrome 1	TEA012616	K12118
Light signaling	CRY1_3	cryptochrome 1	TEA032791	K12118
Light signaling	CRY1_4	cryptochrome 1	TEA023230	K12118
Light signaling	CRY2_1	cryptochrome 2	TEA009050	K12119
Light signaling	HY5_1	transcription factor Elongated Hypocotyl 5	TEA012075	K16241
Light signaling	HY5_2	transcription factor Elongated Hypocotyl 5	TEA014348	K16241
Chloroplast development	GLK1_1	transcription dactor Golden2-like 1	TEA009544	K14491
Chloroplast development	GLK1_2	transcription dactor Golden2-like 1	TEA015144	K14491
Chloroplast development	GLK2_1	transcription dactor Golden2-like 2	TEA006372	K14491
Chloroplast development	GLK2_2	transcription dactor Golden2-like 2	TEA011475	K14491
Chlorophyll biosynthesis	GLTX_1	Glutamyl-tRNA synthetase	TEA002222	K01885
Chlorophyll biosynthesis	GLTX_2	Glutamyl-tRNA synthetase	TEA017365	K01885
Chlorophyll biosynthesis	HEMA_1	Glutamyl-tRNA reductase	TEA005844	K02492
Chlorophyll biosynthesis	HEMA_2	Glutamyl-tRNA reductase	TEA022869	K02492
Chlorophyll biosynthesis	HEMA_3	Glutamyl-tRNA reductase	TEA026253	K02492
Chlorophyll biosynthesis	HEMA_4	Glutamyl-tRNA reductase	TEA031341	K02492
Chlorophyll biosynthesis	HEMA_5	Glutamyl-tRNA reductase	TEA032611	K02492
Chlorophyll biosynthesis	HEML_1	Glutamate-1-semialdehyde 2,1-aminomutase	TEA010959	K01845
Chlorophyll biosynthesis	HEML_2	Glutamate-1-semialdehyde 2,1-aminomutase	TEA031764	K01845
Chlorophyll biosynthesis	HEML_3	Glutamate-1-semialdehyde 2,1-aminomutase	TEA031859	K01845
Chlorophyll biosynthesis	HEMB_1	Porphobilinogen synthase	TEA012384	K01698
Chlorophyll biosynthesis	HEMB_2	Porphobilinogen synthase	TEA023791	K01698
Chlorophyll biosynthesis	HEMC_1	Hydroxymethylbilane synthase	TEA022286	K01749
Chlorophyll biosynthesis	HEMD_1	Uroporphyrinogen-Ⅲ synthase	TEA028606	K01719
Chlorophyll biosynthesis	HEME_1	Uroporphyrinogen decarboxylase	TEA012485	K01519
Chlorophyll biosynthesis	HEMF_1	Coproporphyrinogen Ⅲ oxidase	TEA015415	K00228
Chlorophyll biosynthesis	HEMF_2	Coproporphyrinogen Ⅲ oxidase	TEA015436	K00228
Chlorophyll biosynthesis	HEMN_1	Oxygen-independent coproporphyrinogen Ⅲ oxidase	TEA009704	K02495
Chlorophyll biosynthesis	HEMY_1	Protoporphyrinogen / coproporphyrinogen Ⅲ oxidase	TEA004352	K00231
Chlorophyll biosynthesis	HEMY_2	Protoporphyrinogen / coproporphyrinogen Ⅲ oxidase	TEA025819	K00231
Chlorophyll biosynthesis	CHLD_1	Magnesium chelatase subunit D	TEA007898	K03404
Chlorophyll biosynthesis	CHLD_2	Magnesium chelatase subunit D	TEA032426	K03404
Chlorophyll biosynthesis	CHLH_1	Magnesium chelatase subunit H	TEA021338	K03403
Chlorophyll biosynthesis	CHLI_1	Magnesium chelatase subunit I	TEA018733	K03405
Chlorophyll biosynthesis	CHLM_1	Magnesium-protoporphyrin O-methyltransferase	TEA025325	K03428
Chlorophyll biosynthesis	CHL27_1	Magnesium-protoporphyrin Ⅳ monomethyl ester cyclase	TEA001474	K04035
Chlorophyll biosynthesis	CHL27_2	Magnesium-protoporphyrin Ⅳ monomethyl ester cyclase	TEA008655	K04035
Chlorophyll biosynthesis	CHL27_3	Magnesium-protoporphyrin Ⅳ monomethyl ester cyclase	TEA012667	K04035
Chlorophyll biosynthesis	POR_1	Protochlorophyllide reductase	TEA008264	K00218
Chlorophyll biosynthesis	POR_2	Protochlorophyllide reductase	TEA014780	K00218
Chlorophyll biosynthesis	POR_3	Protochlorophyllide reductase	TEA026812	K00218
Chlorophyll biosynthesis	POR_4	Protochlorophyllide reductase	TEA029758	K00218
Chlorophyll biosynthesis	DVR_1	Divinyl chlorophyllide a 8-vinyl-reductase	TEA012308	K19073
Chlorophyll biosynthesis	DVR_2	Divinyl chlorophyllide a 8-vinyl-reductase	TEA015835	K19073
Chlorophyll biosynthesis	DVR_3	Divinyl chlorophyllide a 8-vinyl-reductase	TEA023688	K19073
Chlorophyll biosynthesis	DVR_4	Divinyl chlorophyllide a 8-vinyl-reductase	TEA028752	K19073
Chlorophyll biosynthesis	DVR_5	Divinyl chlorophyllide a 8-vinyl-reductase	TEA031013	K19073
Chlorophyll biosynthesis	DVR_6	Divinyl chlorophyllide a 8-vinyl-reductase	TEA032629	K19073
Chlorophyll biosynthesis	CHLG_1	Chlorophyll/bacteriochlorophyll a synthase	TEA017076	K04040
Chlorophyll biosynthesis	CLH_1	Chlorophyllase	TEA004602	K08099
Chlorophyll biosynthesis	CLH_2	Chlorophyllase	TEA008136	K08099
Chlorophyll biosynthesis	CLH_3	Chlorophyllase	TEA009750	K08099
Chlorophyll biosynthesis	CLH_4	Chlorophyllase	TEA014922	K08099
Chlorophyll biosynthesis	CLH_5	Chlorophyllase	TEA014932	K08099
Chlorophyll biosynthesis	CLH_6	Chlorophyllase	TEA014920	K08099
Chlorophyll biosynthesis	CLH_7	Chlorophyllase	TEA027284	K08099
Chlorophyll biosynthesis	CLH_8	Chlorophyllase	TEA027792	K08099
Chlorophyll biosynthesis	CLH_9	Chlorophyllase	TEA027808	K08099
Chlorophyll biosynthesis	CLH_10	Chlorophyllase	TEA027819	K08099
Chlorophyll biosynthesis	CLH_11	Chlorophyllase	TEA027821	K08099
Chlorophyll biosynthesis	CLH_12	Chlorophyllase	TEA027826	K08099
Chlorophyll biosynthesis	CLH_13	Chlorophyllase	TEA027994	K08099
Chlorophyll biosynthesis	CAO_1	Chlorophyllide a oxygenase	TEA011916	K13600
Chlorophyll biosynthesis	NYC_1	Chlorophyll(ide) b reductase	TEA018288	K13606
Chlorophyll biosynthesis	NYC_2	Chlorophyll(ide) b reductase	TEA021772	K13606
Chlorophyll biosynthesis	NYC_3	Chlorophyll(ide) b reductase	TEA028672	K13606
Chlorophyll biosynthesis	HCAR_1	7-Hydroxymethyl chlorophyll a reductase	TEA008556	K18010
TCA cycle	PDH_1	Pyruvate dehydrogenase	TEA018875	K00164, K00658
TCA cycle	PDH_2	Pyruvate dehydrogenase	TEA018336	K00164, K00658
TCA cycle	PDH_3	Pyruvate dehydrogenase	TEA019833	K00164, K00658
TCA cycle	PDH_4	Pyruvate dehydrogenase	TEA010294	K00164, K00658
TCA cycle	PDH_5	Pyruvate dehydrogenase	TEA019318	K00164, K00658
TCA cycle	PDH_6	Pyruvate dehydrogenase	TEA033193	K00164, K00658
TCA cycle	PDH_7	Pyruvate dehydrogenase	TEA017241	K00164, K00658
TCA cycle	PDH_8	Pyruvate dehydrogenase	TEA020428	K00164, K00658
TCA cycle	PDH_9	Pyruvate dehydrogenase	TEA023576	K00164, K00658
TCA cycle	PDH_10	Pyruvate dehydrogenase	TEA005020	K00164, K00658
TCA cycle	PDH_11	Pyruvate dehydrogenase	TEA003896	K00164, K00658
TCA cycle	PDH_12	Pyruvate dehydrogenase	TEA027007	K00164, K00658
TCA cycle	PDH_13	Pyruvate dehydrogenase	TEA008039	K00164, K00658
TCA cycle	PDH_14	Pyruvate dehydrogenase	TEA005237	K00164, K00658
TCA cycle	PDH_15	Pyruvate dehydrogenase	TEA029488	K00164, K00658
TCA cycle	PDH_16	Pyruvate dehydrogenase	TEA006769	K00164, K00658
TCA cycle	PDH_17	Pyruvate dehydrogenase	TEA032726	K00164, K00658
TCA cycle	PDH_18	Pyruvate dehydrogenase	TEA021171	K00164, K00658
TCA cycle	PDH_19	Pyruvate dehydrogenase	TEA011319	K00164, K00658
TCA cycle	PDH_20	Pyruvate dehydrogenase	TEA030153	K00164, K00658
TCA cycle	PDH_21	Pyruvate dehydrogenase	TEA014602	K00164, K00658
TCA cycle	PDH_22	Pyruvate dehydrogenase	TEA012601	K00164, K00658
TCA cycle	PDH_23	Pyruvate dehydrogenase	TEA014335	K00164, K00658
TCA cycle	PDH_24	Pyruvate dehydrogenase	TEA000864	K00164, K00658
TCA cycle	PDH_25	Pyruvate dehydrogenase	TEA026107	K00164, K00658
TCA cycle	PDH_26	Pyruvate dehydrogenase	TEA012921	K00164, K00658
TCA cycle	PDH_27	Pyruvate dehydrogenase	TEA033299	K00164, K00658
TCA cycle	PDH_28	Pyruvate dehydrogenase	TEA018968	K00164, K00658
TCA cycle	PDH_29	Pyruvate dehydrogenase	TEA002017	K00164, K00658
TCA cycle	CS_1	Citrate synthase	TEA005456	K01647
TCA cycle	CS_2	Citrate synthase	TEA006822	K01647
TCA cycle	CS_3	Citrate synthase	TEA029752	K01647
TCA cycle	CS_4	Citrate synthase	TEA030338	K01647
TCA cycle	CS_5	Citrate synthase	TEA029892	K01647
TCA cycle	CS_6	Citrate synthase	TEA003723	K01647
TCA cycle	CS_7	Citrate synthase	TEA030124	K01647
TCA cycle	CS_8	Citrate synthase	TEA010365	K01647
TCA cycle	ACL_1	ATP citrate lyase	TEA020911	K01648
TCA cycle	ACL_2	ATP citrate lyase	TEA019140	K01648
TCA cycle	ACL_3	ATP citrate lyase	TEA013063	K01648
TCA cycle	ACL_4	ATP citrate lyase	TEA024629	K01648
TCA cycle	ACL_5	ATP citrate lyase	TEA018904	K01648
TCA cycle	ACL_6	ATP citrate lyase	TEA020906	K01648
TCA cycle	ACL_7	ATP citrate lyase	TEA020355	K01648
TCA cycle	ACL_8	ATP citrate lyase	TEA031368	K01648
TCA cycle	ACO_1	Aconitate hydratase	TEA015981	K01681
TCA cycle	ACO_2	Aconitate hydratase	TEA014288	K01681
TCA cycle	ACO_3	Aconitate hydratase	TEA015980	K01681
TCA cycle	ACO_4	Aconitate hydratase	TEA010053	K01681
TCA cycle	ACO_5	Aconitate hydratase	TEA014294	K01681
TCA cycle	ACO_6	Aconitate hydratase	TEA003717	K01681
TCA cycle	ACO_7	Aconitate hydratase	TEA017285	K01681
TCA cycle	ACO_8	Aconitate hydratase	TEA000679	K01681
TCA cycle	ACO_9	Aconitate hydratase	TEA016075	K01681
TCA cycle	ACO_10	Aconitate hydratase	TEA018076	K01681
TCA cycle	ACO_11	Aconitate hydratase	TEA018062	K01681
TCA cycle	ACO_12	Aconitate hydratase	TEA009634	K01681
TCA cycle	ACO_13	Aconitate hydratase	TEA005840	K01681
TCA cycle	ACO_14	Aconitate hydratase	TEA033504	K01681
TCA cycle	ACO_15	Aconitate hydratase	TEA000681	K01681
TCA cycle	ACO_16	Aconitate hydratase	TEA029354	K01681
TCA cycle	ACO_17	Aconitate hydratase	TEA006528	K01681
TCA cycle	ACO_18	Aconitate hydratase	TEA011884	K01681
TCA cycle	ACO_19	Aconitate hydratase	TEA014307	K01681
TCA cycle	ACO_20	Aconitate hydratase	TEA015979	K01681
TCA cycle	ACO_21	Aconitate hydratase	TEA033005	K01681
TCA cycle	ICDH_1	Isocitrate dehydrogenase	TEA001617	K00031
TCA cycle	ICDH_2	Isocitrate dehydrogenase	TEA032310	K00031
TCA cycle	ICDH_3	Isocitrate dehydrogenase	TEA022898	K00031
TCA cycle	ICDH_4	Isocitrate dehydrogenase	TEA032303	K00031
TCA cycle	ICDH_5	Isocitrate dehydrogenase	TEA017090	K00031
TCA cycle	ODH_1	2-oxoglutarate dehydrogenase	TEA026360	K00164, K00658
TCA cycle	ODH_2	2-oxoglutarate dehydrogenase	TEA026359	K00164, K00658
TCA cycle	ODH_3	2-oxoglutarate dehydrogenase	TEA021416	K00164, K00658
TCA cycle	ODH_4	2-oxoglutarate dehydrogenase	TEA009892	K00164, K00658
TCA cycle	ODH_5	2-oxoglutarate dehydrogenase	TEA023188	K00164, K00658
TCA cycle	ODH_6	2-oxoglutarate dehydrogenase	TEA005312	K00164, K00658
TCA cycle	SCA_1	Succinyl-CoA synthetase beta subunit	TEA021546	K01900
TCA cycle	SCA_2	Succinyl-CoA synthetase beta subunit	TEA027556	K01900
TCA cycle	SDH_1	Succinate dehydrogenase (ubiquinone) flavoprotein subunit	TEA019745	K00234
TCA cycle	SDH_2	Succinate dehydrogenase (ubiquinone) flavoprotein subunit	TEA026784	K00234
TCA cycle	SDH_3	Succinate dehydrogenase (ubiquinone) flavoprotein subunit	TEA003250	K00234
TCA cycle	SDH_4	Succinate dehydrogenase (ubiquinone) flavoprotein subunit	TEA019681	K00234
TCA cycle	SDH_5	Succinate dehydrogenase (ubiquinone) flavoprotein subunit	TEA032244	K00234
TCA cycle	SDH_6	Succinate dehydrogenase (ubiquinone) flavoprotein subunit	TEA017724	K00234
TCA cycle	FH_1	Fumarate hydratase	TEA002708	K01679
TCA cycle	FH_2	Fumarate hydratase	TEA002710	K01679
TCA cycle	FH_3	Fumarate hydratase	TEA012200	K01679
TCA cycle	FH_4	Fumarate hydratase	TEA012213	K01679
TCA cycle	MDH_1	Malate dehydrogenase	TEA015163	K00025
TCA cycle	MDH_2	Malate dehydrogenase	TEA015161	K00025
TCA cycle	MDH_3	Malate dehydrogenase	TEA020759	K00025
TCA cycle	MDH_4	Malate dehydrogenase	TEA007470	K00025
TCA cycle	MDH_5	Malate dehydrogenase	TEA029618	K00025
TCA cycle	MDH_6	Malate dehydrogenase	TEA027659	K00025
TCA cycle	MDH_7	Malate dehydrogenase	TEA018152	K00025
TCA cycle	MDH_8	Malate dehydrogenase	TEA029608	K00025
TCA cycle	MDH_9	Malate dehydrogenase	TEA029614	K00025
TCA cycle	MDH_10	Malate dehydrogenase	TEA020301	K00025
TCA cycle	MDH_11	Malate dehydrogenase	TEA001565	K00025
TCA cycle	MDH_12	Malate dehydrogenase	TEA029601	K00025
TCA cycle	MDH_13	Malate dehydrogenase	TEA008710	K00025
TCA cycle	MDH_14	Malate dehydrogenase	TEA027661	K00025
TCA cycle	MDH_15	Malate dehydrogenase	TEA015969	K00025
TCA cycle	MDH_16	Malate dehydrogenase	TEA004417	K00025
TCA cycle	MDH_17	Malate dehydrogenase	TEA005837	K00025
TCA cycle	MDH_18	Malate dehydrogenase	TEA029691	K00025
N assimialation	AAT_1	Aspartate aminotransferase	TEA002133	K14454
N assimialation	AAT_2	Aspartate aminotransferase	TEA009945	K14454
N assimialation	AAT_3	Aspartate aminotransferase	TEA024318	K14454
N assimialation	AAT_4	Aspartate aminotransferase	TEA001727	K14454
N assimialation	AAT_5	Aspartate aminotransferase	TEA005805	K14454
N assimialation	AAT_6	Aspartate aminotransferase	TEA024315	K14454
N assimialation	AAT_7	Aspartate aminotransferase	TEA027402	K14454
N assimialation	AAT_8	Aspartate aminotransferase	TEA025478	K14454
N assimialation	AAT_9	Aspartate aminotransferase	TEA021278	K14454
N assimialation	AAT_10	Aspartate aminotransferase	TEA012510	K14454
N assimialation	AAT_11	Aspartate aminotransferase	TEA015247	K14454
N assimialation	AS_1	Asparagine synthase	TEA022194	K01953, K01914
N assimialation	AS_2	Asparagine synthase	TEA008133	K01953, K01914
N assimialation	AS_3	Asparagine synthase	TEA029591	K01953, K01914
N assimialation	AS_4	Asparagine synthase	TEA018926	K01953, K01914
N assimialation	AS_5	Asparagine synthase	TEA007387	K01953, K01914
N assimialation	AS_6	Asparagine synthase	TEA014522	K01953, K01914
N assimialation	AS_7	Asparagine synthase	TEA002102	K01953, K01914
N assimialation	AGXT_1	Alanine-glyoxylate transaminase	TEA017478	K00827
N assimialation	AGXT_2	Alanine-glyoxylate transaminase	TEA001119	K00827
N assimialation	AGXT_3	Alanine-glyoxylate transaminase	TEA032591	K00827
N assimialation	AGXT_4	Alanine-glyoxylate transaminase	TEA027939	K00827
N assimialation	AGXT_5	Alanine-glyoxylate transaminase	TEA017481	K00827
N assimialation	AGXT_6	Alanine-glyoxylate transaminase	TEA017061	K00827
N assimialation	AGXT_7	Alanine-glyoxylate transaminase	TEA026319	K00827
N assimialation	AGXT_8	Alanine-glyoxylate transaminase	TEA008317	K00827
N assimialation	AGXT_9	Alanine-glyoxylate transaminase	TEA032832	K00827
N assimialation	AGXT_10	Alanine-glyoxylate transaminase	TEA027291	K00827
N assimialation	AGXT_11	Alanine-glyoxylate transaminase	TEA029372	K00827
N assimialation	AGXT_12	Alanine-glyoxylate transaminase	TEA015746	K00827
N assimialation	AGXT_13	Alanine-glyoxylate transaminase	TEA016635	K00827
N assimialation	AGXT_14	Alanine-glyoxylate transaminase	TEA012277	K00827
N assimialation	AlaAT_1	Alanine transaminase	TEA016362	K00814
N assimialation	AlaAT_2	Alanine transaminase	TEA027939	K00814
N assimialation	AlaAT_3	Alanine transaminase	TEA029372	K00814
N assimialation	AlaAT_4	Alanine transaminase	TEA026319	K00814
N assimialation	AlaAT_5	Alanine transaminase	TEA021522	K00814
N assimialation	AlaAT_6	Alanine transaminase	TEA023090	K00814
N assimialation	TSI	Theanine synthetase	TEA015198	NA
N assimialation	TS1	Theanine synthetase	TEA015580	NA
N assimialation	GS2-2	Glutamine synthetase	TEA028194	K01915
N assimialation	GS2-1.2	Glutamine synthetase	TEA032123	K01915
N assimialation	GS2-1.3	Glutamine synthetase	TEA032217	K01915
N assimialation	GOGAT_1	Glutamate synthase	TEA003892	K00264
N assimialation	GOGAT_2	Glutamate synthase	TEA026779	K00264
N assimialation	GDH_1	Glutamate dehydrogenase	TEA006665	K00261, K00262
N assimialation	GDH_2	Glutamate dehydrogenase	TEA009809	K00261, K00262
N assimialation	GDH_3	Glutamate dehydrogenase	TEA031206	K00261, K00262
N assimialation	GDH_4	Glutamate dehydrogenase	TEA034004	K00261, K00262
N assimialation	GDH_5	Glutamate dehydrogenase	TEA034006	K00261, K00262
N assimialation	GAD_1	Glutamate decarboxylase	TEA021063	K01580
N assimialation	GAD_2	Glutamate decarboxylase	TEA021095	K01580
N assimialation	GAD_3	Glutamate decarboxylase	TEA024088	K01580
N assimialation	GABA-T	GABA transaminase	TEA000142	K16871
N assimialation	SSALDH_1	Succinate-semialdehyde dehydrogenase	TEA030167	K17761
N assimialation	SSALDH_2	Succinate-semialdehyde dehydrogenase	TEA030169	K17761
N assimialation	AlaDC_1	Alanine decarboxylase	TEA009777	K01583
N assimialation	AlaDC_2	Alanine decarboxylase	TEA032991	K01583
N assimialation	NR_1	Nitrate reductase	TEA000784	K10534
N assimialation	NiR_1	Nitrite reductase	TEA013227	K00366
Urea cycle	OTC_1	Ornithine carbamoyltransferase	TEA019294	K00611
Urea cycle	OTC_2	Ornithine carbamoyltransferase	TEA024762	K00611
Urea cycle	OTC_3	Ornithine carbamoyltransferase	TEA024763	K00611
Urea cycle	ASS_1	Argininosuccinate synthase	TEA000509	K01940
Urea cycle	ASS_2	Argininosuccinate synthase	TEA001311	K01940
Urea cycle	ASS_3	Argininosuccinate synthase	TEA002345	K01940
Urea cycle	ASS_4	Argininosuccinate synthase	TEA009591	K01940
Urea cycle	ASS_5	Argininosuccinate synthase	TEA011469	K01940
Urea cycle	ASS_6	Argininosuccinate synthase	TEA011470	K01940
Urea cycle	ASS_7	Argininosuccinate synthase	TEA012591	K01940
Urea cycle	ASS_8	Argininosuccinate synthase	TEA012854	K01940
Urea cycle	ASS_9	Argininosuccinate synthase	TEA014017	K01940
Urea cycle	ASS_10	Argininosuccinate synthase	TEA015819	K01940
Urea cycle	ASS_11	Argininosuccinate synthase	TEA016249	K01940
Urea cycle	ASS_12	Argininosuccinate synthase	TEA016333	K01940
Urea cycle	ASS_13	Argininosuccinate synthase	TEA021730	K01940
Urea cycle	ASS_14	Argininosuccinate synthase	TEA023480	K01940
Urea cycle	ASS_15	Argininosuccinate synthase	TEA023617	K01940
Urea cycle	ASS_16	Argininosuccinate synthase	TEA023934	K01940
Urea cycle	ASS_17	Argininosuccinate synthase	TEA024550	K01940
Urea cycle	ASS_18	Argininosuccinate synthase	TEA024999	K01940
Urea cycle	ASS_19	Argininosuccinate synthase	TEA028681	K01940
Urea cycle	ASS_20	Argininosuccinate synthase	TEA028763	K01940
Urea cycle	ASS_21	Argininosuccinate synthase	TEA028835	K01940
Urea cycle	ASS_22	Argininosuccinate synthase	TEA029440	K01940
Urea cycle	ASL_1	Argininosuccinate lyase	TEA002053	K01755
Urea cycle	ARG_1	Arginase	TEA009085	K01755
Urea cycle	ARG_2	Arginase	TEA033223	K01755
Urea cycle	ARG_3	Arginase	TEA002400	K01755
Urea cycle	URE_1	Urease	TEA020308	K01427
Urea cycle	NOS_1	Nitric-oxide synthase	TEA005958	K13240
Urea cycle	NOS_2	Nitric-oxide synthase	TEA027017	K13240
Urea cycle	ArgDC_1	Arginine decarboxylase	TEA032991	K01583
Urea cycle	ArgDC_2	Arginine decarboxylase	TEA009777	K01583
Caffeine biosynthesis	SAMS_1	S-adenosyl-L-methionine synthase	TEA006735	K00789
Caffeine biosynthesis	SAMS_2	S-adenosyl-L-methionine synthase	TEA012514	K00789
Caffeine biosynthesis	SAMS_3	S-adenosyl-L-methionine synthase	TEA019127	K00789
Caffeine biosynthesis	SAMS_4	S-adenosyl-L-methionine synthase	TEA020895	K00789
Caffeine biosynthesis	SAMS_5	S-adenosyl-L-methionine synthase	TEA026890	K00789
Caffeine biosynthesis	5'-Nase_1	5'-nucleotidase	TEA000333	K01081
Caffeine biosynthesis	5'-Nase_2	5'-nucleotidase	TEA002062	K01081
Caffeine biosynthesis	5'-Nase_3	5'-nucleotidase	TEA023055	K01081
Caffeine biosynthesis	5'-Nase_4	5'-nucleotidase	TEA028881	K01081
Caffeine biosynthesis	AMPD_1	AMP deaminase	TEA007189	K01490
Caffeine biosynthesis	AMPD_2	AMP deaminase	TEA009229	K01490
Caffeine biosynthesis	AMPD_3	AMP deaminase	TEA009231	K01490
Caffeine biosynthesis	AMPD_4	AMP deaminase	TEA009232	K01490
Caffeine biosynthesis	AMPD_5	AMP deaminase	TEA010278	K01490
Caffeine biosynthesis	AMPD_6	AMP deaminase	TEA011317	K01490
Caffeine biosynthesis	AMPD_7	AMP deaminase	TEA017069	K01490
Caffeine biosynthesis	AMPD_8	AMP deaminase	TEA029871	K01490
Caffeine biosynthesis	IMPDH_1	IMP dehydrogenase	TEA001570	NA
Caffeine biosynthesis	IMPDH_2	IMP dehydrogenase	TEA001576	NA
Caffeine biosynthesis	IMPDH_3	IMP dehydrogenase	TEA001802	NA
Caffeine biosynthesis	IMPDH_4	IMP dehydrogenase	TEA012709	NA
Caffeine biosynthesis	IMPDH_5	IMP dehydrogenase	TEA024175	NA
Caffeine biosynthesis	IMPDH_6	IMP dehydrogenase	TEA030967	NA
Caffeine biosynthesis	7-NMT_1	7-Methylxantoshine	TEA024636	K08241
Caffeine biosynthesis	MXMT_01	7-methylxanthine N-methyltransferase	TEA000884	K04733, K01640
Caffeine biosynthesis	MXMT_02	7-methylxanthine N-methyltransferase	TEA004901	K04733, K01640
Caffeine biosynthesis	MXMT_03	7-methylxanthine N-methyltransferase	TEA010054	K04733, K01640
Caffeine biosynthesis	MXMT_04	7-methylxanthine N-methyltransferase	TEA010123	K04733, K01640
Caffeine biosynthesis	MXMT_05	7-methylxanthine N-methyltransferase	TEA012581	K04733, K01640
Caffeine biosynthesis	MXMT_06	7-methylxanthine N-methyltransferase	TEA015176	K04733, K01640
Caffeine biosynthesis	MXMT_07	7-methylxanthine N-methyltransferase	TEA015791	K04733, K01640
Caffeine biosynthesis	MXMT_08	7-methylxanthine N-methyltransferase	TEA022559	K04733, K01640
Caffeine biosynthesis	MXMT_09	7-methylxanthine N-methyltransferase	TEA022575	K04733, K01640
Caffeine biosynthesis	MXMT_10	7-methylxanthine N-methyltransferase	TEA028049	K04733, K01640
Caffeine biosynthesis	MXMT_11	7-methylxanthine N-methyltransferase	TEA028050	K04733, K01640
Caffeine biosynthesis	MXMT_12	7-methylxanthine N-methyltransferase	TEA028051	K04733, K01640
Caffeine biosynthesis	MXMT_13	7-methylxanthine N-methyltransferase	TEA028052	K04733, K01640
Caffeine biosynthesis	MXMT_14	7-methylxanthine N-methyltransferase	TEA030024	K04733, K01640
Caffeine biosynthesis	TCS_1	Caffeine synthase	TEA015176	K08241
Caffeine biosynthesis	TCS_2	Caffeine synthase	TEA015791	K08241
Caffeine biosynthesis	TCS_3	Caffeine synthase	TEA022559	K08241
Caffeine biosynthesis	TCS_4	Caffeine synthase	TEA028049	K08241
Caffeine biosynthesis	TCS_5	Caffeine synthase	TEA028050	K08241
Caffeine biosynthesis	TCS_6	Caffeine synthase	TEA028051	K08241
Caffeine biosynthesis	TCS_7	Caffeine synthase	TEA028052	K08241
Caffeine biosynthesis	TCS_8	Caffeine synthase	TEA030024	K08241
Catechins biosynthesis	4CL_1	P-coumaroyl-CoA ligase	TEA002100	K03787, K01904
Catechins biosynthesis	4CL_2	P-coumaroyl-CoA ligase	TEA025906	K03787, K01904
Catechins biosynthesis	4CL_3	P-coumaroyl-CoA ligase	TEA027829	K03787, K01904
Catechins biosynthesis	4CL_4	P-coumaroyl-CoA ligase	TEA034012	K03787, K01904
Catechins biosynthesis	5GT_01	Anthocyanin 5-O-glucosyltransferase	TEA002066	K13692
Catechins biosynthesis	5GT_02	Anthocyanin 5-O-glucosyltransferase	TEA002086	K13692
Catechins biosynthesis	5GT_03	Anthocyanin 5-O-glucosyltransferase	TEA002089	K13692
Catechins biosynthesis	5GT_04	Anthocyanin 5-O-glucosyltransferase	TEA002090	K13692
Catechins biosynthesis	5GT_05	Anthocyanin 5-O-glucosyltransferase	TEA002101	K13692
Catechins biosynthesis	5GT_06	Anthocyanin 5-O-glucosyltransferase	TEA002309	K13692
Catechins biosynthesis	5GT_07	Anthocyanin 5-O-glucosyltransferase	TEA002856	K13692
Catechins biosynthesis	5GT_08	Anthocyanin 5-O-glucosyltransferase	TEA002858	K13692
Catechins biosynthesis	5GT_09	Anthocyanin 5-O-glucosyltransferase	TEA002859	K13692
Catechins biosynthesis	5GT_10	Anthocyanin 5-O-glucosyltransferase	TEA006609	K13692
Catechins biosynthesis	5GT_11	Anthocyanin 5-O-glucosyltransferase	TEA009847	K13692
Catechins biosynthesis	5GT_12	Anthocyanin 5-O-glucosyltransferase	TEA013884	K13692
Catechins biosynthesis	5GT_13	Anthocyanin 5-O-glucosyltransferase	TEA013891	K13692
Catechins biosynthesis	5GT_14	Anthocyanin 5-O-glucosyltransferase	TEA013893	K13692
Catechins biosynthesis	5GT_15	Anthocyanin 5-O-glucosyltransferase	TEA013919	K13692
Catechins biosynthesis	5GT_16	Anthocyanin 5-O-glucosyltransferase	TEA020744	K13692
Catechins biosynthesis	5GT_17	Anthocyanin 5-O-glucosyltransferase	TEA024234	K13692
Catechins biosynthesis	5GT_18	Anthocyanin 5-O-glucosyltransferase	TEA025355	K13692
Catechins biosynthesis	5GT_19	Anthocyanin 5-O-glucosyltransferase	TEA025799	K13692
Catechins biosynthesis	5GT_20	Anthocyanin 5-O-glucosyltransferase	TEA025806	K13692
Catechins biosynthesis	5GT_21	Anthocyanin 5-O-glucosyltransferase	TEA027895	K13692
Catechins biosynthesis	5GT_22	Anthocyanin 5-O-glucosyltransferase	TEA027910	K13692
Catechins biosynthesis	5GT_23	Anthocyanin 5-O-glucosyltransferase	TEA027911	K13692
Catechins biosynthesis	5GT_24	Anthocyanin 5-O-glucosyltransferase	TEA027912	K13692
Catechins biosynthesis	5GT_25	Anthocyanin 5-O-glucosyltransferase	TEA028886	K13692
Catechins biosynthesis	5GT_26	Anthocyanin 5-O-glucosyltransferase	TEA029741	K13692
Catechins biosynthesis	7GT_01	Flavonol 7-O-glucosyltransferase	TEA001578	K13496, K14595
Catechins biosynthesis	7GT_02	Flavonol 7-O-glucosyltransferase	TEA001786	K13496, K14595
Catechins biosynthesis	7GT_03	Flavonol 7-O-glucosyltransferase	TEA002756	K13496, K14595
Catechins biosynthesis	7GT_04	Flavonol 7-O-glucosyltransferase	TEA005349	K13496, K14595
Catechins biosynthesis	7GT_05	Flavonol 7-O-glucosyltransferase	TEA008225	K13496, K14595
Catechins biosynthesis	7GT_06	Flavonol 7-O-glucosyltransferase	TEA008229	K13496, K14595
Catechins biosynthesis	7GT_07	Flavonol 7-O-glucosyltransferase	TEA008451	K13496, K14595
Catechins biosynthesis	7GT_08	Flavonol 7-O-glucosyltransferase	TEA008460	K13496, K14595
Catechins biosynthesis	7GT_09	Flavonol 7-O-glucosyltransferase	TEA008907	K13496, K14595
Catechins biosynthesis	7GT_10	Flavonol 7-O-glucosyltransferase	TEA009367	K13496, K14595
Catechins biosynthesis	7GT_11	Flavonol 7-O-glucosyltransferase	TEA010182	K13496, K14595
Catechins biosynthesis	7GT_12	Flavonol 7-O-glucosyltransferase	TEA011883	K13496, K14595
Catechins biosynthesis	7GT_13	Flavonol 7-O-glucosyltransferase	TEA012544	K13496, K14595
Catechins biosynthesis	7GT_14	Flavonol 7-O-glucosyltransferase	TEA012722	K13496, K14595
Catechins biosynthesis	7GT_15	Flavonol 7-O-glucosyltransferase	TEA014953	K13496, K14595
Catechins biosynthesis	7GT_16	Flavonol 7-O-glucosyltransferase	TEA015768	K13496, K14595
Catechins biosynthesis	7GT_17	Flavonol 7-O-glucosyltransferase	TEA016454	K13496, K14595
Catechins biosynthesis	7GT_18	Flavonol 7-O-glucosyltransferase	TEA016455	K13496, K14595
Catechins biosynthesis	7GT_19	Flavonol 7-O-glucosyltransferase	TEA016683	K13496, K14595
Catechins biosynthesis	7GT_20	Flavonol 7-O-glucosyltransferase	TEA016685	K13496, K14595
Catechins biosynthesis	7GT_21	Flavonol 7-O-glucosyltransferase	TEA018403	K13496, K14595
Catechins biosynthesis	7GT_22	Flavonol 7-O-glucosyltransferase	TEA018902	K13496, K14595
Catechins biosynthesis	7GT_23	Flavonol 7-O-glucosyltransferase	TEA020857	K13496, K14595
Catechins biosynthesis	7GT_24	Flavonol 7-O-glucosyltransferase	TEA021580	K13496, K14595
Catechins biosynthesis	7GT_25	Flavonol 7-O-glucosyltransferase	TEA022342	K13496, K14595
Catechins biosynthesis	7GT_26	Flavonol 7-O-glucosyltransferase	TEA025833	K13496, K14595
Catechins biosynthesis	7GT_27	Flavonol 7-O-glucosyltransferase	TEA027943	K13496, K14595
Catechins biosynthesis	7GT_28	Flavonol 7-O-glucosyltransferase	TEA030286	K13496, K14595
Catechins biosynthesis	7GT_29	Flavonol 7-O-glucosyltransferase	TEA030297	K13496, K14595
Catechins biosynthesis	ANR_1	Anthocyanidin reductase	TEA009266	K08695, K21102
Catechins biosynthesis	ANR_2	Anthocyanidin reductase	TEA022960	K08695, K21102
Catechins biosynthesis	ANS_1	Anthocyanidin synthase	TEA010322	K08695, K21102
Catechins biosynthesis	ANS_2	Anthocyanidin synthase	TEA015762	K08695, K21102
Catechins biosynthesis	ANS_3	Anthocyanidin synthase	TEA015769	K08695, K21102
Catechins biosynthesis	C4H_1	Cinnamate 4-hydroxylase	TEA014864	K00487
Catechins biosynthesis	C4H_2	Cinnamate 4-hydroxylase	TEA016772	K00487
Catechins biosynthesis	C4H_3	Cinnamate 4-hydroxylase	TEA034001	K00487
Catechins biosynthesis	C4H_4	Cinnamate 4-hydroxylase	TEA034002	K00487
Catechins biosynthesis	CHI_1	Chalcone isomerase	TEA013101	K01859
Catechins biosynthesis	CHI_2	Chalcone isomerase	TEA033023	K01859
Catechins biosynthesis	CHI_3	Chalcone isomerase	TEA034003	K01859
Catechins biosynthesis	CHS_1	Chalcone synthase	TEA018665	K00660
Catechins biosynthesis	CHS_2	Chalcone synthase	TEA023331	K00660
Catechins biosynthesis	CHS_3	Chalcone synthase	TEA023333	K00660
Catechins biosynthesis	CHS_4	Chalcone synthase	TEA023340	K00660
Catechins biosynthesis	CHS_5	Chalcone synthase	TEA034011	K00660
Catechins biosynthesis	CHS_6	Chalcone synthase	TEA034019	K00660
Catechins biosynthesis	CHS_7	Chalcone synthase	TEA034042	K00660
Catechins biosynthesis	CHS_8	Chalcone synthase	TEA034043	K00660
Catechins biosynthesis	CHS_9	Chalcone synthase	TEA034044	K00660
Catechins biosynthesis	CM_1	Chorismate mutase	TEA019203	K01850
Catechins biosynthesis	CS_1	Chorismate synthases	TEA001343	K01850
Catechins biosynthesis	CS_2	Chorismate synthases	TEA003778	K01850
Catechins biosynthesis	CS_3	Chorismate synthases	TEA009377	K01850
Catechins biosynthesis	CS_4	Chorismate synthases	TEA019207	K01850
Catechins biosynthesis	CS_5	Chorismate synthases	TEA030650	K01850
Catechins biosynthesis	DAHPS_1	3-deoxy-D-arabino-heptulosonate 7-phosphate synthase	TEA006498	K01626
Catechins biosynthesis	DAHPS_2	3-deoxy-D-arabino-heptulosonate 7-phosphate synthase	TEA007223	K01626
Catechins biosynthesis	DAHPS_3	3-deoxy-D-arabino-heptulosonate 7-phosphate synthase	TEA028537	K01626
Catechins biosynthesis	DFR_1	Dihydroflavonol 4-reductase	TEA010588	K13082
Catechins biosynthesis	DFR_2	Dihydroflavonol 4-reductase	TEA023829	K13082
Catechins biosynthesis	DFR_3	Dihydroflavonol 4-reductase	TEA024758	K13082
Catechins biosynthesis	DFR_4	Dihydroflavonol 4-reductase	TEA024762	K13082
Catechins biosynthesis	DFR_5	Dihydroflavonol 4-reductase	TEA032730	K13082
Catechins biosynthesis	DFR_6	Dihydroflavonol 4-reductase	TEA034018	K13082
Catechins biosynthesis	DHD_1	3-dehydroquinate dehydratase	TEA005471	K13832, K02881
Catechins biosynthesis	DHD_2	3-dehydroquinate dehydratase	TEA005481	K13832, K02881
Catechins biosynthesis	DHD_3	3-dehydroquinate dehydratase	TEA008672	K13832, K02881
Catechins biosynthesis	DHD_4	3-dehydroquinate dehydratase	TEA011847	K13832, K02881
Catechins biosynthesis	DHD_5	3-dehydroquinate dehydratase	TEA012248	K13832, K02881
Catechins biosynthesis	DHD_6	3-dehydroquinate dehydratase	TEA012940	K13832, K02881
Catechins biosynthesis	DHD_7	3-dehydroquinate dehydratase	TEA027886	K13832, K02881
Catechins biosynthesis	DHD_8	3-dehydroquinate dehydratase	TEA027892	K13832, K02881
Catechins biosynthesis	DHQS_1	3-dehydroquinate synthase	TEA005497	K01735
Catechins biosynthesis	EPSPS_1	5-enolpyruvylshikimate-3-phosphate synthase	TEA006891	K00800
Catechins biosynthesis	F3'5'H_1	Flavonoid 3',5'-hydroxylase	TEA013315	K13083
Catechins biosynthesis	F3'5'H_2	Flavonoid 3',5'-hydroxylase	TEA026294	K13083
Catechins biosynthesis	F3'5'H_3	Flavonoid 3',5'-hydroxylase	TEA034021	K13083
Catechins biosynthesis	F3'5'H_4	Flavonoid 3',5'-hydroxylase	TEA034051	K13083
Catechins biosynthesis	F3'H_1	Flavonoid 3'-hydroxylase	TEA006847	K05280
Catechins biosynthesis	F3H_1	Flavanone 3-hydroxylase	TEA023790	K00475
Catechins biosynthesis	F3H_2	Flavanone 3-hydroxylase	TEA034016	K00475
Catechins biosynthesis	FLS_1	Flavonol synthase	TEA006643	K05278
Catechins biosynthesis	FLS_2	Flavonol synthase	TEA010326	K05278
Catechins biosynthesis	FLS_3	Flavonol synthase	TEA010328	K05278
Catechins biosynthesis	FLS_4	Flavonol synthase	TEA016601	K05278
Catechins biosynthesis	FLS_5	Flavonol synthase	TEA034025	K05278
Catechins biosynthesis	FNS_01	Flavone synthase	TEA006643	K05278
Catechins biosynthesis	FNS_02	Flavone synthase	TEA010326	K05278
Catechins biosynthesis	FNS_03	Flavone synthase	TEA010328	K05278
Catechins biosynthesis	FNS_04	Flavone synthase	TEA010962	K05278
Catechins biosynthesis	FNS_05	Flavone synthase	TEA016601	K05278
Catechins biosynthesis	FNS_06	Flavone synthase	TEA016635	K05278
Catechins biosynthesis	FNS_07	Flavone synthase	TEA027220	K05278
Catechins biosynthesis	FNS_08	Flavone synthase	TEA027291	K05278
Catechins biosynthesis	FNS_09	Flavone synthase	TEA033515	K05278
Catechins biosynthesis	FNS_10	Flavone synthase	TEA034025	K05278
Catechins biosynthesis	LAR_1	Leucoanthocyanidin reductase	TEA021535	K13081
Catechins biosynthesis	LAR_2	Leucoanthocyanidin reductase	TEA026458	K13081
Catechins biosynthesis	LAR_3	Leucoanthocyanidin reductase	TEA027582	K13081
Catechins biosynthesis	PAL_1	Phenylalanine ammonialyase	TEA003137	K10775
Catechins biosynthesis	PAL_2	Phenylalanine ammonialyase	TEA003374	K10775
Catechins biosynthesis	PAL_3	Phenylalanine ammonialyase	TEA014056	K10775
Catechins biosynthesis	PAL_4	Phenylalanine ammonialyase	TEA023243	K10775
Catechins biosynthesis	PAL_5	Phenylalanine ammonialyase	TEA024587	K10775
Catechins biosynthesis	PDT_01	Prephenate dehydratase	TEA000809	K05359
Catechins biosynthesis	PDT_02	Prephenate dehydratase	TEA001026	K05359
Catechins biosynthesis	PDT_03	Prephenate dehydratase	TEA001924	K05359
Catechins biosynthesis	PDT_04	Prephenate dehydratase	TEA007601	K05359
Catechins biosynthesis	PDT_05	Prephenate dehydratase	TEA007862	K05359
Catechins biosynthesis	PDT_06	Prephenate dehydratase	TEA010391	K05359
Catechins biosynthesis	PDT_07	Prephenate dehydratase	TEA015348	K05359
Catechins biosynthesis	PDT_08	Prephenate dehydratase	TEA022945	K05359
Catechins biosynthesis	PDT_09	Prephenate dehydratase	TEA026461	K05359
Catechins biosynthesis	PDT_10	Prephenate dehydratase	TEA033097	K05359
Catechins biosynthesis	PDT_11	Prephenate dehydratase	TEA033282	K05359
Catechins biosynthesis	PPY-AT_1	Phenylpyruvate transaminase	TEA001703	K15849, K00816
Catechins biosynthesis	PPY-AT_2	Phenylpyruvate transaminase	TEA021744	K15849, K00816
Catechins biosynthesis	SCPL1A(ECGT)_01	Epicatechin:1-O-galloyl-ﾎｲ-D-glucose-O-galloyltransferase	TEA000223	K16296
Catechins biosynthesis	SCPL1A(ECGT)_02	Epicatechin:1-O-galloyl-ﾎｲ-D-glucose-O-galloyltransferase	TEA009664	K16296
Catechins biosynthesis	SCPL1A(ECGT)_03	Epicatechin:1-O-galloyl-ﾎｲ-D-glucose-O-galloyltransferase	TEA010715	K16296
Catechins biosynthesis	SCPL1A(ECGT)_04	Epicatechin:1-O-galloyl-ﾎｲ-D-glucose-O-galloyltransferase	TEA016463	K16296
Catechins biosynthesis	SCPL1A(ECGT)_05	Epicatechin:1-O-galloyl-ﾎｲ-D-glucose-O-galloyltransferase	TEA016469	K16296
Catechins biosynthesis	SCPL1A(ECGT)_06	Epicatechin:1-O-galloyl-ﾎｲ-D-glucose-O-galloyltransferase	TEA020540	K16296
Catechins biosynthesis	SCPL1A(ECGT)_07	Epicatechin:1-O-galloyl-ﾎｲ-D-glucose-O-galloyltransferase	TEA023432	K16296
Catechins biosynthesis	SCPL1A(ECGT)_08	Epicatechin:1-O-galloyl-ﾎｲ-D-glucose-O-galloyltransferase	TEA023444	K16296
Catechins biosynthesis	SCPL1A(ECGT)_09	Epicatechin:1-O-galloyl-ﾎｲ-D-glucose-O-galloyltransferase	TEA023451	K16296
Catechins biosynthesis	SCPL1A(ECGT)_10	Epicatechin:1-O-galloyl-ﾎｲ-D-glucose-O-galloyltransferase	TEA027270	K16296
Catechins biosynthesis	SCPL1A(ECGT)_11	Epicatechin:1-O-galloyl-ﾎｲ-D-glucose-O-galloyltransferase	TEA034017	K16296
Catechins biosynthesis	SCPL1A(ECGT)_12	Epicatechin:1-O-galloyl-ﾎｲ-D-glucose-O-galloyltransferase	TEA034028	K16296
Catechins biosynthesis	SCPL1A(ECGT)_13	Epicatechin:1-O-galloyl-ﾎｲ-D-glucose-O-galloyltransferase	TEA034031	K16296
Catechins biosynthesis	SCPL1A(ECGT)_14	Epicatechin:1-O-galloyl-ﾎｲ-D-glucose-O-galloyltransferase	TEA034032	K16296
Catechins biosynthesis	SCPL1A(ECGT)_15	Epicatechin:1-O-galloyl-ﾎｲ-D-glucose-O-galloyltransferase	TEA034033	K16296
Catechins biosynthesis	SCPL1A(ECGT)_16	Epicatechin:1-O-galloyl-ﾎｲ-D-glucose-O-galloyltransferase	TEA034034	K16296
Catechins biosynthesis	SCPL1A(ECGT)_17	Epicatechin:1-O-galloyl-ﾎｲ-D-glucose-O-galloyltransferase	TEA034036	K16296
Catechins biosynthesis	SCPL1A(ECGT)_18	Epicatechin:1-O-galloyl-ﾎｲ-D-glucose-O-galloyltransferase	TEA034039	K16296
Catechins biosynthesis	SCPL1A(ECGT)_19	Epicatechin:1-O-galloyl-ﾎｲ-D-glucose-O-galloyltransferase	TEA034049	K16296
Catechins biosynthesis	SCPL1A(ECGT)_20	Epicatechin:1-O-galloyl-ﾎｲ-D-glucose-O-galloyltransferase	TEA034050	K16296
Catechins biosynthesis	SCPL1A(ECGT)_21	Epicatechin:1-O-galloyl-ﾎｲ-D-glucose-O-galloyltransferase	TEA034055	K16296
Catechins biosynthesis	SCPL1A(ECGT)_22	Epicatechin:1-O-galloyl-ﾎｲ-D-glucose-O-galloyltransferase	TEA034056	K16296
Catechins biosynthesis	SDH_1	Shikimate dehydrogenase	TEA008672	K13832
Catechins biosynthesis	SDH_2	Shikimate dehydrogenase	TEA011847	K13832
Catechins biosynthesis	SDH_3	Shikimate dehydrogenase	TEA012248	K13832
Catechins biosynthesis	SDH_4	Shikimate dehydrogenase	TEA012940	K13832
Catechins biosynthesis	SDH_5	Shikimate dehydrogenase	TEA027886	K13832
Catechins biosynthesis	SDH_6	Shikimate dehydrogenase	TEA027892	K13832
Catechins biosynthesis	SK_1	Shikimate kinase	TEA014956	K00891
Catechins biosynthesis	SK_2	Shikimate kinase	TEA027977	K00891
Catechins biosynthesis	SK_3	Shikimate kinase	TEA031382	K00891
Catechins biosynthesis	SK_4	Shikimate kinase	TEA031466	K00891
Catechins biosynthesis	UFGT(3GT)_1	UDP-flavonoid:3-O-glucosyltransferase	TEA001623	K13269, K12930
Catechins biosynthesis	UFGT(3GT)_2	UDP-flavonoid:3-O-glucosyltransferase	TEA007509	K13269, K12930
Catechins biosynthesis	UFGT(3GT)_3	UDP-flavonoid:3-O-glucosyltransferase	TEA022548	K13269, K12930
Catechins biosynthesis	UFGT(3GT)_4	UDP-flavonoid:3-O-glucosyltransferase	TEA022583	K13269, K12930
Catechins biosynthesis	UGGT_1	UDP-glucose:glycoprotein glucosyltransferase	TEA000584	K11718
Catechins biosynthesis	UGGT_2	UDP-glucose:glycoprotein glucosyltransferase	TEA011441	K11718
Catechins biosynthesis	UGGT_3	UDP-glucose:glycoprotein glucosyltransferase	TEA019008	K11718
Catechins biosynthesis	UGGT_4	UDP-glucose:glycoprotein glucosyltransferase	TEA021117	K11718

## Sheet: S2
Table S2. Summary of metabolites detected by CE-TOFMS in this study
HMT* DB			Mode	m/z	MT/RT	Relative Area												Common DAMs between BM/EL and S-EL/EL
Compound name	KEGG ID	HMDB ID				EL			BM			S-EL			S-BM
						replicate1	replicate2	replicate3	replicate1	replicate2	replicate3	replicate1	replicate2	replicate3	replicate1	replicate2	replicate3
1-Methylhistidine 3-Methylhistidine	No ID C01152	HMDB00001 HMDB00479	Cation	170.092	7.55034	0.000671339	0.000625897	0.000643952	0.000541498	0.00071029	0.000577618	0.00062837	0.000550772	0.000552179	0.000477666	0.00050384	0.000402172	-
2-Aminoisobutyric acid 2-Aminobutyric acid	C03665 C02261,C02356	HMDB01906 HMDB00452	Cation	104.071	9.60349	0.00497572	0.00566634	0.00414646	N.D.	N.D.	N.D.	N.D.	N.D.	N.D.	N.D.	N.D.	N.D.	○
2-Hydroxyglutaric acid	C02630,C01087,C03196	HMDB00606,HMDB00694	Anion	147.031	16.9262	0.00064968	0.000538842	0.000644441	0.000351541	0.000414106	0.000479249	0.000412264	0.000302072	0.000405695	0.000312337	N.D.	N.D.	-
2-Hydroxyvaleric acid	No ID	HMDB01863	Anion	117.056	9.15252	7.02492e-05	9.00293e-05	7.00636e-05	8.77617e-05	N.D.	N.D.	N.D.	N.D.	6.30827e-05	5.35116e-05	4.49137e-05	4.85137e-05	-
2-Isopropylmalic acid	C02504	HMDB00402	Anion	175.063	13.7356	0.00102833	0.00112992	0.000675528	0.00180863	0.00186698	0.00180115	0.000818096	0.000821362	0.000497348	0.00053937	0.000793116	0.000817456	-
2-Methylserine	C02115	No ID	Cation	120.065	10.2786	0.000978738	0.000604235	0.000801707	0.000669895	N.D.	0.000664562	0.000930051	0.000937777	0.0014853	0.000720345	N.D.	0.000845552	-
2-Oxoglutaric acid	C00026	HMDB00208	Anion	145.015	21.0602	0.000773987	0.00055707	0.000778351	0.00289465	0.00353176	0.00406545	0.0028844	0.00282134	0.00276467	0.00255624	0.00223489	0.00270282	○
2-Phosphoglyceric acid	C00631	HMDB03391	Anion	184.986	19.1408	N.D.	N.D.	0.000143953	0.000171568	0.00014165	0.000223411	N.D.	N.D.	N.D.	0.000173521	0.000210317	0.000180511	-
3'-CMP 2'-CMP	C05822 C03104	No ID HMDB11692	Anion	322.046	9.72628	0.000179858	0.000166943	N.D.	N.D.	N.D.	N.D.	N.D.	N.D.	N.D.	N.D.	N.D.	N.D.	-
3-Aminobutyric acid	No ID	No ID	Cation	104.07	7.8901	0.00174564	0.00136862	0.00163531	N.D.	N.D.	N.D.	N.D.	N.D.	N.D.	N.D.	N.D.	N.D.	○
3-Dehydroshikimic acid	C02637	No ID	Anion	171.031	8.70077	N.D.	N.D.	N.D.	0.00024598	0.000304988	0.00028983	0.000313088	0.000269707	0.000179649	0.000181133	0.000145106	0.000161914	-
3-Hydroxybutyric acid	C01089,C03197	HMDB00011,HMDB00357,HMDB00442	Anion	103.041	9.49021	N.D.	N.D.	N.D.	0.000159702	N.D.	0.000152071	N.D.	N.D.	N.D.	0.00023151	0.000262789	0.00038346	-
3-Methylguanine	C02230	HMDB01566	Cation	166.071	8.48855	0.000386239	0.000259179	0.000296545	0.000308896	N.D.	N.D.	N.D.	N.D.	N.D.	N.D.	0.000167673	0.000215204	-
3-Phosphoglyceric acid	C00197	HMDB00807	Anion	184.986	19.6151	0.00114915	0.00102567	0.000968695	0.00129591	0.00127124	0.0019814	0.000844031	0.000669496	0.000832646	0.00134092	0.00149813	0.00132523	-
4-Acetamidobutanoic acid	C02946	HMDB03681	Anion	144.067	8.59308	0.000253096	0.000122262	6.59985e-05	0.000128552	0.000128321	8.78883e-05	3.79689e-05	0.000142945	7.15394e-05	8.84397e-05	7.51441e-05	5.88229e-05	-
4-Guanidinobutyric acid	C01035	HMDB03464	Cation	146.092	8.31829	0.00251892	0.00179182	0.00199823	0.00152959	0.00120823	0.00123874	0.00115748	0.00140494	0.0015787	0.00058277	0.000789048	0.000717346	-
4-Methyl-2-oxovaleric acid 3-Methyl-2-oxovaleric acid	C00233 C00671,C03465	HMDB00695 HMDB00491	Anion	129.056	9.58667	N.D.	N.D.	N.D.	N.D.	N.D.	N.D.	N.D.	N.D.	N.D.	0.000148892	0.000161949	0.00020497	-
5-Oxoproline	C01879	HMDB00267	Anion	128.036	9.50674	0.000359217	0.00030899	0.000327362	0.000134733	0.000182993	0.000127024	0.000131128	0.000145434	0.000172106	0.000142399	0.000190883	0.000171617	○
6-Phosphogluconic acid	C00345	HMDB01316	Anion	275.018	14.6786	N.D.	N.D.	0.000119323	0.000317178	0.000297759	0.000293408	0.000200011	0.000214106	0.00015245	0.000294202	0.000306191	0.0002078	-
Acetyl CoA_divalent	C00024	HMDB01206	Anion	403.556	10.2872	N.D.	N.D.	6.33681e-05	N.D.	0.000129676	0.000102648	9.04616e-05	6.307e-05	8.13675e-05	N.D.	N.D.	N.D.	-
Adenine	C00147	HMDB00034	Cation	136.061	7.66523	0.000536753	N.D.	N.D.	N.D.	N.D.	N.D.	N.D.	N.D.	N.D.	N.D.	N.D.	N.D.	-
Adenosine	C00212	HMDB00050	Cation	268.103	9.81942	0.000893527	0.000781405	0.000690502	N.D.	0.000176132	N.D.	N.D.	0.000184452	0.000338817	N.D.	N.D.	N.D.	○
ADMA	C03626	HMDB01539	Cation	203.149	7.71278	0.00160309	0.00124638	0.00107067	N.D.	N.D.	N.D.	N.D.	N.D.	0.000279295	N.D.	N.D.	N.D.	○
ADP	C00008	HMDB01341	Anion	426.024	10.8842	0.00139328	0.0013251	0.00131566	0.00109715	0.00126197	0.00138474	0.00102578	0.00109377	0.00136062	0.000829542	0.000977306	0.000836457	-
Ala	C00041,C00133,C01401	HMDB00161,HMDB01310	Cation	90.0551	9.018	0.144504	0.114223	0.124673	0.0529254	0.0479294	0.0407974	0.0390184	0.0492083	0.0575137	0.0485485	0.0594145	0.0645627	○
Allantoic acid	C00499	HMDB01209	Anion	175.048	8.77363	0.000746086	0.000746688	0.000760417	0.000110011	8.42671e-05	0.000141784	0.000516834	0.000602899	0.00137571	0.00040727	0.000548034	0.000657563	-
AMP	C00020	HMDB00045	Anion	346.057	9.33188	0.000220712	0.000247636	0.000246299	0.000180715	0.000306344	0.000471645	0.000223664	0.000231741	0.000287986	0.000160087	0.000250049	0.000199513	-
Arg	C00062,C00792	HMDB00517,HMDB03416	Cation	175.118	7.16642	0.691136	0.596223	0.55499	0.085258	0.0847698	0.0826726	0.0659922	0.162716	0.365319	0.0471839	0.0523698	0.0343097	-
Argininosuccinic acid	C03406	HMDB00052	Cation	291.128	9.37565	0.000914232	0.000736532	0.000578436	N.D.	N.D.	N.D.	0.000122704	N.D.	N.D.	N.D.	N.D.	0.000139654	○
Ascorbate 2-glucoside	C18339	No ID	Anion	337.079	7.19414	0.00150263	0.00160474	0.00173485	0.00108553	0.00101188	0.00106293	0.000669333	0.00061182	0.000656197	0.00066632	0.000690333	0.00072629	○
Ascorbate 2-sulfate	C02812	No ID	Anion	254.982	14.3023	N.D.	9.00293e-05	N.D.	N.D.	N.D.	N.D.	N.D.	N.D.	N.D.	N.D.	N.D.	N.D.	-
Ascorbic acid	C00072	HMDB00044	Anion	175.025	8.56703	0.0985454	0.10088	0.109798	0.101987	0.0912263	0.091485	0.0470747	0.0553423	0.0618672	0.0345302	0.0122362	0.038661	-
Asn	C00152,C01905,C16438	HMDB00168	Cation	133.06	10.3672	0.352343	0.215029	0.104029	0.00290008	0.00202717	0.00208321	0.00171786	0.00285126	0.0111004	0.00452459	0.00699869	0.00554188	-
Asp	C00049,C00402,C16433	HMDB00191,HMDB06483	Cation	134.044	11.3853	0.370111	0.326876	0.352065	0.0318107	0.0345301	0.0377415	0.066057	0.074499	0.108983	0.0604791	0.068394	0.0486643	○
ATP	C00002	HMDB00538	Anion	505.99	11.7786	0.00460506	0.00381546	0.00378032	0.00317055	0.00254518	0.00207756	0.00207252	0.00260371	0.00316716	0.00188589	0.00200017	0.00191953	-
Betaine	C00719	HMDB00043	Cation	118.086	11.1231	0.00746995	0.00674329	N.D.	N.D.	N.D.	N.D.	N.D.	N.D.	N.D.	N.D.	N.D.	N.D.	-
Caffeine	C07481	HMDB01847	Cation	195.087	20.1945	0.228842	0.196015	0.183775	0.200235	0.162688	0.174623	0.203583	0.199461	0.200184	0.227569	0.23046	0.205597	-
Choline	C00114	HMDB00097	Cation	104.107	6.92785	0.0509326	0.042069	0.0492507	0.0226164	0.023777	0.0241033	0.0685955	0.0433937	0.0550339	0.0314781	0.0465653	0.0338931	-
cis-Aconitic acid	C00417	HMDB00072	Anion	173.01	27.6582	0.00438435	0.00411645	0.00412514	0.00126402	0.00123825	0.00128925	0.00171109	0.00118837	0.0018662	0.00116158	0.00116344	0.00182614	○
Citramalic acid	C02612,C02614	HMDB00426	Anion	147.031	17.3621	0.000734378	0.000834272	0.000809677	0.000961918	0.00108327	0.000950446	0.000778675	0.000636509	0.000695281	0.000708637	0.000897411	0.000816041	-
Citric acid	C00158	HMDB00094	Anion	191.021	25.7737	0.169841	0.180241	0.155391	0.0393079	0.0438295	0.0422855	0.0654759	0.0490172	0.0607175	0.0457168	0.0473717	0.0466251	○
Citrulline	C00327	HMDB00904	Cation	176.102	10.922	0.0114518	0.0077568	0.00478869	0.000530333	0.000483952	0.000450215	0.00020086	N.D.	0.00105857	0.000526373	0.000428223	N.D.	-
CTP	C00063	HMDB00082	Anion	481.979	12.3677	0.000343025	0.000250748	0.000319471	0.000180962	N.D.	N.D.	0.00010955	0.000153318	0.000206619	0.000122248	N.D.	0.000104304	-
Cys	C00097,C00736,C00793	HMDB00574,HMDB03417	Cation	122.027	11.137	0.00855858	0.00421262	0.00675417	N.D.	N.D.	N.D.	0.000148495	N.D.	N.D.	N.D.	N.D.	0.00019002	-
Cysteine glutathione disulfide	C05526	HMDB00656	Cation	427.095	11.4561	0.00207375	0.00358673	0.00189824	N.D.	N.D.	N.D.	N.D.	N.D.	N.D.	N.D.	N.D.	N.D.	-
Cystine	C00491,C01420	HMDB00192	Cation	241.03	10.8432	0.000403759	0.000714096	0.000399129	N.D.	N.D.	N.D.	N.D.	N.D.	N.D.	N.D.	N.D.	N.D.	-
Cytidine	C00475	HMDB00089	Cation	244.092	9.63802	0.00371905	0.00336314	0.00355337	0.000292148	N.D.	N.D.	N.D.	N.D.	0.000207869	N.D.	0.000152878	N.D.	○
Diethylaminomalonic acid	No ID	No ID	Cation	176.092	9.0065	0.000294657	0.000298636	N.D.	N.D.	N.D.	N.D.	N.D.	N.D.	N.D.	N.D.	N.D.	0.000167126	-
Dihydroxyacetone phosphate	C00111	HMDB01473	Anion	168.993	12.6271	N.D.	N.D.	N.D.	0.000180468	0.000136906	0.000162135	0.000119509	0.000107468	N.D.	0.000124263	0.00011358	0.000111379	-
Dyphylline	C07819	No ID	Cation	255.106	20.7137	0.000994665	0.00119996	0.00194134	0.00211296	0.00147161	0.00222697	0.00164361	0.00113516	0.00107139	0.00167653	0.00143344	0.00189105	-
Ethanolamine	C00189	HMDB00149	Cation	62.0611	6.42592	0.00268615	0.00174385	0.00214478	0.00179941	0.00163128	0.00118623	0.00160766	0.00158508	0.00199627	0.00209866	0.00222906	0.0026931	-
Ethanolamine phosphate	C00346	HMDB00224	Anion	140.013	8.05329	0.00157463	0.00134622	0.00126114	0.000668225	0.000692888	0.000716972	0.00040272	0.000529248	0.000690481	0.00096388	0.000863942	0.00143035	○
Ethyl glucuronide	No ID	HMDB10325	Anion	221.069	7.83503	N.D.	N.D.	0.000113106	N.D.	N.D.	N.D.	0.000175944	0.000135683	N.D.	9.06786e-05	8.96116e-05	0.000132806	-
Fructose 1,6-diphosphate	C00354	HMDB01058	Anion	338.99	14.6029	0.000139253	0.000136933	N.D.	0.000292457	0.000224788	0.000167279	0.000164532	0.000165351	0.000202962	N.D.	0.000161949	0.000163127	-
Fructose 6-phosphate	C05345,C00085	HMDB00124	Anion	259.024	9.97094	0.00134744	0.00133532	0.00111528	0.00117848	0.00129654	0.00145854	0.00103159	0.0010502	0.00107629	0.00103575	0.00112954	0.000800678	-
Fumaric acid	C00122	HMDB00134	Anion	115.004	24.9716	0.00155271	0.00149627	0.00145962	0.000741648	0.000783255	0.000821633	0.000837184	0.000803727	0.000840874	0.000776254	0.000970828	0.00098786	○
GABA	C00334	HMDB00112	Cation	104.071	7.73675	0.0363081	0.0332167	0.0318536	0.0106309	0.00796134	0.00955437	0.0161063	0.0198062	0.023838	0.0340169	0.039805	0.0467656	○
GDP	C00035	HMDB01201	Anion	442.018	10.6564	0.000170641	0.000160941	0.000172648	0.000143385	0.000183445	0.00018338	0.000141502	0.000166181	0.000190391	0.000114188	0.000115307	8.6314e-05	-
GDP-glucose GDP-mannose GDP-galactose	C00394 C00096 C02280	HMDB03351 HMDB01163 No ID	Anion	604.07	8.37254	0.00023815	0.000177169	0.000205408	0.000201976	0.000189093	0.0002006	0.000209555	0.000180704	0.000255759	0.000132324	0.000153527	0.000125731	-
Gln	C00064,C00303,C00819	HMDB00641,HMDB03423	Cation	147.076	10.64	0.298378	0.188719	0.186373	0.0712572	0.0676463	0.0718648	0.0371465	0.0628397	0.119369	0.0844743	0.117083	0.0902131	-
Glu	C00025,C00217,C00302	HMDB00148,HMDB03339	Cation	148.06	10.8137	0.317227	0.285627	0.295408	0.170136	0.1486	0.153448	0.175626	0.204131	0.287227	0.202744	0.221769	0.198456	-
Glucaric acid	C00767,C00818	HMDB00663	Anion	209.032	14.5029	0.000313132	0.00033322	0.000344579	0.000216314	0.000213266	0.00020552	0.000264538	0.000257467	0.000282958	0.000223002	0.000269267	0.000272485	○
Gluconic acid	C00257	HMDB00625	Anion	195.053	8.1892	0.00476324	0.00439343	0.00440253	0.00561502	0.00638081	0.00601644	0.00502456	0.00450992	0.00415386	0.00480127	0.00594373	0.00695201	-
Gluconolactone	C00198	HMDB00150	Cation	179.055	21.3714	0.00150832	0.00116979	0.00123101	0.00136398	0.0010963	0.00092109	0.000963658	0.00108344	0.000755469	N.D.	0.000842473	0.000876078	-
Glucose 1-phosphate	C00103	HMDB01586	Anion	259.024	10.1514	0.000594129	0.000602196	0.000531575	0.000492949	0.000660582	0.000535157	0.00039691	0.000463274	0.000418037	0.000448915	0.000477856	0.000469976	-
Glucose 6-phosphate	C00668,C01172,C00092	HMDB01401	Anion	259.024	9.86304	0.00632915	0.00594749	0.00579423	0.00607558	0.00649557	0.00676248	0.00469591	0.00497112	0.00497165	0.00527817	0.00523483	0.00443031	-
Glucuronic acid Galacturonic acid	C00191 C00333	HMDB00127 HMDB02545	Anion	193.035	8.1343	0.000606833	0.000704896	0.000749896	0.000447461	0.000476685	0.000481261	0.00034504	0.0003751	0.000265359	0.000467051	0.000543715	0.000614305	-
Glutaric acid	C00489	HMDB00661	Anion	131.036	16.8738	0.000391602	0.000327218	0.000305362	0.000277624	0.000241731	N.D.	0.000231133	N.D.	N.D.	N.D.	N.D.	0.00020396	-
Glutathione (GSH)	C00051	HMDB00125	Cation	308.09	12.9588	0.069836	0.036962	0.0526618	0.0177345	0.0293202	0.0238072	0.0210238	0.0222265	0.0193208	0.0237252	0.0128113	0.0276491	-
Glutathione (GSSG)_divalent	C00127	HMDB03337	Cation	307.082	12.0021	0.0173577	0.0255898	0.0131377	0.019065	0.0086741	0.00971793	0.00742087	0.0111456	0.018101	0.00659419	0.00876501	0.00684989	-
Gly	C00037	HMDB00123	Cation	76.0391	8.32597	0.0147026	0.013608	0.0113567	0.0034453	0.00376627	0.00457188	0.00162954	0.0018497	0.00279112	0.00241995	0.00364277	0.00377141	○
Gly-Asp	No ID	No ID	Cation	191.068	9.82147	0.000373497	0.000277747	0.000188789	N.D.	N.D.	N.D.	N.D.	N.D.	N.D.	N.D.	N.D.	N.D.	-
Glyceric acid	C00258	HMDB00139,HMDB06372	Anion	105.02	10.3737	0.00142541	0.00107435	0.00146536	0.00403333	0.00439477	0.00468358	0.00299685	0.00252716	0.00227212	0.00350557	0.00424802	0.00336442	○
Glycerol	C00116	HMDB00131	Cation	93.0546	20.6865	0.0631282	0.0543053	0.0723735	0.0574621	0.0334487	0.0657917	0.0528753	0.0467363	0.0712165	0.0455073	0.0314436	0.044593	-
Glycerol 3-phosphate	C00093	HMDB00126	Anion	171.007	12.1197	0.000349004	0.000282092	0.000290537	0.000437573	0.000463808	0.000442573	0.000325537	0.000355599	0.000272673	0.000523249	0.000551273	0.000987658	-
Glycerophosphocholine	C00670	HMDB00086	Cation	258.108	20.3878	0.0100311	0.0108932	0.00973083	0.0155639	0.0125655	0.0117323	0.00195154	0.00306329	0.00330026	0.010107	0.0103793	0.0102184	-
GTP	C00044	HMDB01273	Anion	521.984	11.4774	0.00033057	0.000285204	0.000266624	0.00026106	0.000204907	0.00010645	0.000139012	0.000225309	0.000251188	0.000178223	0.0001518	0.000123912	-
Guanosine	C00387	HMDB00133	Cation	284.097	12.233	0.00421678	0.0037167	0.00327924	N.D.	N.D.	N.D.	0.00020086	N.D.	0.00022893	N.D.	N.D.	N.D.	○
His	C00135,C00768,C06419	HMDB00177	Cation	156.076	7.35025	0.0454743	0.0382687	0.0291813	0.00240232	0.00169959	0.00227948	0.00198046	0.00419241	0.00885227	0.00689156	0.00605266	0.00484056	○
Histidinol	C00860	HMDB03431	Cation	142.097	5.4881	0.000660987	0.00036285	0.000453439	N.D.	N.D.	N.D.	N.D.	N.D.	N.D.	N.D.	N.D.	N.D.	-
Hydroxyproline	C01157	HMDB00725	Cation	132.065	11.8274	0.000711954	0.000704038	0.000799121	0.00112673	0.000962143	0.00138336	0.000529113	0.000428378	0.0006932	0.00027515	0.000347674	0.000340358	-
Hypotaurine	C00519	HMDB00965	Cation	110.027	17.4042	0.00125269	0.000994937	0.00109825	N.D.	N.D.	N.D.	N.D.	N.D.	N.D.	N.D.	N.D.	N.D.	○
Ile	C00407,C06418,C16434	HMDB00172	Cation	132.102	10.1481	0.110368	0.0850091	0.0584919	0.00463809	0.00357367	0.00421119	0.00273779	0.00402434	0.00723877	0.0231801	0.0272238	0.0230909	-
Imidazole-4-acetic acid	C02835	HMDB02024	Cation	127.049	8.06381	0.000386239	0.0007404	0.000241374	N.D.	N.D.	N.D.	N.D.	N.D.	N.D.	N.D.	N.D.	N.D.	-
Imidazole-4-methanol	C05562	No ID	Cation	99.0562	7.05209	0.000417298	0.0002321	0.000414646	N.D.	N.D.	N.D.	N.D.	N.D.	N.D.	N.D.	N.D.	N.D.	-
Imidazolelactic acid	C05568	No ID	Cation	157.06	8.85411	0.000483396	0.000501337	0.000418957	N.D.	N.D.	N.D.	N.D.	N.D.	N.D.	N.D.	N.D.	N.D.	○
IMP	C00130	HMDB00175	Anion	347.039	9.61876	N.D.	N.D.	N.D.	N.D.	N.D.	7.13394e-05	N.D.	N.D.	N.D.	N.D.	N.D.	N.D.	-
Isocitric acid	C00311	HMDB00193	Anion	191.021	28.3046	0.00817705	0.00883265	0.00832609	0.00294113	0.00332663	0.00315638	0.00493576	0.00401884	0.00490879	0.0036567	0.00358273	0.00402199	○
Isovalerylalanine N-Acetylleucine	No ID C02710	HMDB00747 HMDB11756	Anion	172.098	8.03333	0.000153452	0.000154717	N.D.	N.D.	N.D.	N.D.	N.D.	N.D.	N.D.	N.D.	N.D.	N.D.	-
Lactic acid	C00186,C00256,C01432	HMDB00190,HMDB01311	Anion	89.025	10.7243	0.000511424	N.D.	N.D.	0.000425706	0.000771281	0.000571386	0.000519946	0.000533605	0.00073825	0.000849916	0.000729416	0.00160136	-
Lauric acid	C02679	HMDB00638	Anion	199.172	7.68899	N.D.	0.000208957	N.D.	0.000149813	N.D.	7.55884e-05	5.353e-05	6.53521e-05	0.000123423	5.88851e-05	N.D.	N.D.	-
Leu	C00123,C01570,C16439	HMDB00687	Cation	132.102	10.2448	0.146003	0.121724	0.0802836	0.00556199	0.00340083	0.00365595	0.00419773	0.00621536	0.0109099	0.0138694	0.0185032	0.0243478	-
Lys	C00047,C00739,C16440	HMDB00182,HMDB03405	Cation	147.112	6.94751	0.0851152	0.0825102	0.0658986	0.00464553	0.00418767	0.00423874	0.00319578	0.00457683	0.00975975	0.00480059	0.00653019	0.00812051	○
Malic acid	C00149,C00497,C00711	HMDB00156,HMDB00744	Anion	133.015	20.8441	0.104135	0.120588	0.132426	0.09828	0.123899	0.115714	0.141501	0.119213	0.112459	0.108829	0.147477	0.148999	-
Met	C00073,C00855,C01733	HMDB00696	Cation	150.058	10.617	0.00556822	0.00582185	0.00434732	0.000407519	0.000552265	0.00042439	0.000514263	0.000638688	0.00111626	0.000657112	0.000737267	0.000702846	○
Methionine sulfoxide	C02989	HMDB02005	Cation	166.055	11.5791	0.00122163	0.000840203	0.000796535	N.D.	N.D.	N.D.	N.D.	N.D.	0.000401086	0.000336674	0.000460278	N.D.	-
Mevalonic acid	C00418,C02104	HMDB00227	Anion	147.066	8.61075	0.000163417	0.0001705	0.000148257	0.000164399	0.000123351	0.000155873	0.000123244	0.000110787	0.000125023	0.000128293	0.00014597	0.000145137	-
Mucic acid	C00879,C01807	HMDB00639	Anion	209.032	13.9595	0.000805873	0.000945641	0.000923261	0.000880337	0.000833635	0.000836616	0.000787389	0.000795221	0.000760649	0.000771328	0.000785775	0.000931665	-
myo-Inositol 1-phosphate myo-Inositol 3-phosphate	C01177 C04006	HMDB00213 HMDB06814	Anion	259.024	10.2825	0.000572207	0.000524838	0.000444055	0.000461552	0.000454545	0.000409251	0.000299187	0.000393358	0.000507404	0.000260841	0.000292587	0.000275517	-
myo-Inositol 2-phosphate	No ID	No ID	Anion	259.025	10.4584	0.000400321	0.000371899	0.000253951	0.000248205	0.000281719	0.000221845	N.D.	N.D.	N.D.	0.000327339	0.000279631	0.000330904	-
N-Acetylglucosamine 1-phosphate	C04256	HMDB01367	Anion	300.051	9.5714	0.000188328	0.000177169	0.000146584	N.D.	N.D.	5.59086e-05	N.D.	N.D.	N.D.	6.82889e-05	N.D.	6.93342e-05	○
N-Acetylglucosamine 6-phosphate	C00357	HMDB01062	Anion	300.051	9.20905	0.000223452	0.000204511	0.000145388	0.000152285	0.000132839	0.000155202	0.000111417	0.000142945	0.00012388	0.000124935	0.000152664	0.000116029	-
N-Acetylglutamic acid	C00624	HMDB01138	Anion	188.058	13.1651	0.000269787	0.000226518	0.000258733	0.000235844	0.000241054	0.000283121	0.000123036	0.000120331	0.000150164	0.000169938	0.000185485	0.000183341	-
N-Acetylputrescine	C02714	HMDB02064	Cation	131.116	8.46182	0.000620372	0.000381418	0.000499989	N.D.	N.D.	0.000234146	N.D.	N.D.	N.D.	N.D.	N.D.	N.D.	-
N5-Ethylglutamine	C01047	No ID	Cation	175.107	11.3066	2.20797	1.69517	2.14402	1.35299	1.23892	1.33845	1.43341	1.51162	2.07986	1.48493	1.84129	1.63985	-
N6,N6,N6-Trimethyllysine	C03793	HMDB01325	Cation	189.161	7.23651	0.00396353	0.00348924	0.00358354	0.00059081	0.000679014	0.00056901	0.000606487	0.000581801	0.000844294	0.000594733	0.000581101	0.000446433	○
N6-Methyladenine	C08434	HMDB02099	Cation	150.078	7.96327	0.000318548	0.000314883	N.D.	N.D.	N.D.	N.D.	N.D.	N.D.	N.D.	N.D.	N.D.	N.D.	-
N6-Methyllysine	C02728	HMDB02038	Cation	161.127	7.15446	0.0017329	0.0015249	0.00158272	0.000602905	0.000607409	0.000581922	0.00023603	0.000427516	0.000663897	0.000267459	0.000296715	0.00024344	○
NAD+	C00003	HMDB00902	Anion	662.105	6.63832	0.000630499	0.000533507	0.000495706	0.00026378	0.000271101	0.000262323	0.000159968	0.000174065	0.000275872	0.000180238	0.00018894	0.000216897	-
NADP+	C00006	HMDB00217	Anion	742.07	9.42396	0.000172634	0.000183615	0.000228603	0.00045735	0.000394903	0.000450847	0.000394421	0.000403316	0.000452321	0.000203299	0.000416964	0.000305232	○
NADPH_divalent	C00005	HMDB00221	Anion	371.539	11.31	0.000257331	0.000370787	0.000274037	0.000297895	0.000175086	0.000160122	0.000160383	0.000205392	0.000250731	0.000166356	9.00434e-05	0.000101677	-
Nω-Methylarginine	No ID	No ID	Cation	189.134	7.50331	0.0130605	0.0139577	0.0116644	0.00333645	0.00280001	0.0030594	0.00335912	0.00482938	0.00718932	0.00126808	0.00201454	0.00133167	○
O-Acetylserine	C00979	HMDB03011	Cation	148.06	12.3549	0.00317114	0.00163167	0.00129566	N.D.	N.D.	N.D.	N.D.	N.D.	N.D.	N.D.	N.D.	N.D.	-
Octanoic acid	C06423	HMDB00482	Anion	143.109	8.24349	0.000452385	0.000453703	0.000486619	0.000388871	N.D.	0.000408356	0.000376992	0.000451863	0.000441579	0.000414883	0.000362117	0.000260761	-
Octopamine Dopamine	C04227 C03758	HMDB04825 HMDB00073	Cation	154.086	8.72371	0.000212631	0.000276199	0.000249133	0.000507073	0.000298766	0.000426973	N.D.	0.000249097	N.D.	0.000243533	N.D.	0.000257939	-
Ophthalmic acid	No ID	HMDB05765	Cation	290.135	13.2501	0.000656208	0.000440217	0.000453439	0.000414962	N.D.	0.000364993	0.000483001	0.00044734	0.000676717	N.D.	N.D.	0.000443381	-
Ornithine	C00077,C00515,C01602	HMDB00214,HMDB03374	Cation	133.097	6.88703	0.0012941	0.00128893	0.00071895	N.D.	N.D.	N.D.	N.D.	N.D.	N.D.	0.000886973	N.D.	N.D.	-
Pantothenic acid	C00864	HMDB00210	Anion	218.104	7.70987	0.000783951	0.000760914	0.000512684	0.000338192	0.000484818	0.000383309	0.00040521	0.000630285	0.000467178	0.000385328	0.000342899	0.000385482	-
Phe	C00079,C02057,C02265	HMDB00159	Cation	166.086	10.9566	0.0227077	0.0244719	0.0118661	0.00442596	0.00444446	0.00497733	0.0062204	0.00720657	0.0100509	0.00634126	0.00791185	0.0100268	-
Phenylpyruvic acid	C00166	HMDB00205	Anion	163.039	9.20557	N.D.	N.D.	N.D.	0.000122125	0.000172827	0.000164371	0.000136107	8.98332e-05	N.D.	N.D.	N.D.	N.D.	-
Phosphoenolpyruvic acid	C00074	HMDB00263	Anion	166.976	20.7838	0.000367189	0.000302765	0.000280254	0.000359699	0.000255964	0.000319126	0.000162042	0.000174272	0.000200676	0.000396971	0.000402928	0.000281784	-
Phosphorylcholine	C00588	HMDB01565	Cation	184.073	19.4763	0.0180704	0.0157403	0.0113472	0.00440456	0.00413664	0.00433945	0.00333724	0.00331066	0.00347424	0.00803402	0.00686801	0.0100619	-
Pimelic acid	C02656	HMDB00857	Anion	159.067	13.8565	N.D.	N.D.	N.D.	0.000148824	N.D.	N.D.	N.D.	N.D.	N.D.	0.000109934	N.D.	N.D.	-
Pipecolic acid	C00408	HMDB00070,HMDB00716,HMDB05960	Cation	130.086	10.2003	0.0553947	0.0562054	0.0267167	0.0183942	0.014484	0.0104479	0.00501524	0.0124936	0.0180369	0.00769906	0.00808034	0.00611652	-
Pro	C00148,C00763,C16435	HMDB00162,HMDB03411	Cation	116.071	10.6922	0.0585746	0.0566046	0.0441482	0.00951157	0.00730043	0.00830359	0.00603439	0.00714796	0.0121434	0.0081434	0.0116968	0.0149918	○
Putrescine	C00134	HMDB01414	Cation	89.1079	4.8103	0.00080513	0.000864187	0.00103101	0.000566619	0.000550619	0.000606026	0.000409535	0.000593868	0.000716093	0.000318729	0.000207125	N.D.	-
Pyruvic acid	C00022	HMDB00243	Anion	87.0089	12.9532	N.D.	N.D.	N.D.	N.D.	N.D.	0.00127919	N.D.	N.D.	N.D.	N.D.	N.D.	N.D.	-
Quinic acid	C00296	HMDB03072	Anion	191.057	8.35208	0.0856846	0.0794303	0.098667	0.235699	0.295702	0.277423	0.203772	0.161228	0.104193	0.180607	0.197442	0.250659	-
Rhein	C10401	No ID	Anion	283.023	8.68095	9.04271e-05	0.000112036	0.000124823	9.46838e-05	8.60745e-05	8.38629e-05	8.05025e-05	8.07047e-05	0.000111538	N.D.	9.7601e-05	9.17718e-05	-
Ribose 5-phosphate	C00117	HMDB01548	Anion	229.012	10.5754	N.D.	N.D.	N.D.	N.D.	9.69185e-05	9.77282e-05	6.61863e-05	N.D.	N.D.	8.9783e-05	0.000105806	7.11534e-05	-
Ribulose 1,5-diphosphate	C01182	No ID	Anion	308.98	15.9486	N.D.	0.000247636	N.D.	N.D.	0.000124254	0.000171528	0.000121584	N.D.	N.D.	0.000250989	0.000270562	0.000332117	-
Ribulose 5-phosphate	C00199,C01101	HMDB00618	Anion	229.012	10.9307	0.000193559	0.000213625	0.000200865	0.000374038	0.000351301	0.000362959	0.000229059	0.000341906	0.000252788	0.000297784	0.00030144	0.000392961	-
S-Adenosylmethionine	C00019	HMDB01185	Cation	399.143	7.17849	0.000754162	0.000726474	0.000666365	0.000354486	0.000309466	0.000306456	N.D.	0.000325809	N.D.	N.D.	0.000343565	N.D.	-
S-Carboxymethylcysteine	C03727	No ID	Cation	180.033	13.0475	0.000534364	N.D.	N.D.	N.D.	N.D.	N.D.	N.D.	N.D.	N.D.	N.D.	N.D.	N.D.	-
S-Methylglutathione	C11347	No ID	Cation	322.108	13.0669	0.000500916	N.D.	0.000337062	N.D.	N.D.	N.D.	N.D.	N.D.	N.D.	N.D.	N.D.	N.D.	-
S-Methylmethionine	C03172	No ID	Cation	164.073	7.35453	0.0222283	0.019628	0.0154859	0.00124582	0.000677368	0.00104419	0.00268152	0.00322964	0.00380024	0.0035966	0.00373976	0.00263358	○
Saccharopine	C00449	HMDB00279	Cation	277.139	10.6221	0.00441029	0.00530427	0.00405767	0.00315502	0.00233992	0.0019033	0.000963658	0.00177298	0.00154482	0.00199953	0.00172522	0.00168424	○
SDMA	No ID	HMDB03334	Cation	203.149	7.84022	0.000995462	0.000881982	0.000638779	0.000388911	0.000291359	0.000389096	0.000304025	0.000450788	0.000396507	0.000318729	0.000284386	0.000213677	-
Sedoheptulose 7-phosphate	C05382	HMDB01068	Anion	289.034	9.63698	0.000710463	0.000762915	0.000631768	0.000764639	0.00098387	0.000828789	0.000306656	0.000404353	0.000381467	0.000587508	0.000709551	0.000671915	-
Ser	C00065,C00716,C00740	HMDB00187,HMDB03406	Cation	106.05	9.906	0.26398	0.225611	0.232215	0.0444856	0.0350478	0.0360344	0.0328339	0.0356166	0.0534066	0.0328112	0.0402168	0.0439191	○
Shikimic acid	C00493	HMDB03070	Anion	173.046	8.26738	0.00318837	0.00318659	0.00376837	0.00849632	0.00962272	0.00823333	0.0101385	0.00906403	0.00775643	0.00703845	0.00718879	0.00893279	○
Succinic acid	C00042	HMDB00254	Anion	117.02	20.6486	0.0277571	0.0219434	0.0161005	0.0116488	0.0111215	0.0102	0.00803635	0.0088103	0.00865627	0.00660342	0.00742264	0.00897625	-
Sucrose 6'-phosphate	C02591	No ID	Anion	421.073	8.66781	N.D.	N.D.	N.D.	N.D.	9.73703e-05	0.000112488	N.D.	N.D.	N.D.	9.22459e-05	N.D.	0.000111986	-
Sulfotyrosine	No ID	No ID	Anion	260.024	8.43225	0.000110107	0.000112703	9.92368e-05	7.88619e-05	5.80607e-05	7.29048e-05	6.45265e-05	7.92524e-05	N.D.	6.22436e-05	6.32679e-05	6.46849e-05	-
Terephthalic acid	C06337	HMDB02428	Anion	165.02	16.5418	0.000222954	0.000196286	0.0001858	0.00018912	0.000199711	0.000168844	0.000210385	0.000154563	0.000190619	0.000174416	0.000182678	0.00015019	-
Theobromine	C07480	HMDB02825	Cation	181.071	20.3211	0.00594729	0.00536075	0.00525765	0.00847417	0.00716463	0.00623415	0.0082837	0.00977081	0.00954822	0.0074504	0.0063091	0.00717193	-
Thiaproline	No ID	No ID	Cation	134.027	13.5867	0.000556662	0.00053151	N.D.	N.D.	N.D.	N.D.	N.D.	N.D.	N.D.	N.D.	N.D.	N.D.	-
Thr	C00188,C00820	HMDB00167	Cation	120.065	10.4091	0.0711739	0.0715976	0.0656676	0.0113212	0.00964694	0.0101501	0.00804533	0.0103905	0.0128421	0.0172891	0.0225742	0.0190219	○
Threonic acid	C01620	HMDB00943	Anion	135.031	9.26207	0.00322374	0.00285671	0.0032729	0.00367289	0.00417495	0.00413299	0.00288419	0.00245475	0.00233726	0.00337951	0.0050515	0.00515943	-
Trehalose 6-phosphate	C00689	HMDB01124	Anion	421.077	8.33255	9.242e-05	9.69204e-05	8.20198e-05	0.000272679	0.000524354	0.00029229	0.000220967	0.000128007	0.000126165	0.000235541	0.000384142	0.00025975	-
Trp	C00078,C00525,C00806	HMDB00929	Cation	205.096	10.8899	0.0214797	0.0264502	0.0207082	0.00372908	0.00366256	0.0041845	0.0030465	0.00358303	0.0056738	0.00426653	0.00475484	0.00466046	○
Tyr	C00082,C01536,C06420	HMDB00158	Cation	182.081	11.1987	0.0177049	0.0188164	0.0160022	0.00177987	0.001307	0.00117504	0.00122313	0.00168507	0.00248343	0.00238662	0.00307318	0.00475661	○
UDP	C00015	HMDB00295	Anion	402.996	11.6819	0.000238648	0.000249859	0.000273081	0.000174287	0.000266808	0.000331874	0.0002108	0.000232986	0.00031907	0.00016143	0.000180087	0.000163734	-
UDP-glucose UDP-galactose	C00029 C00052	HMDB00286 HMDB00302	Anion	565.05	8.68241	0.00724438	0.00661238	0.00615579	0.00486101	0.00512425	0.00520151	0.0047845	0.00489871	0.00553459	0.00479052	0.00477187	0.00490089	-
UDP-glucuronic acid	C00167	HMDB00935	Anion	579.029	11.01	0.000145979	0.000117816	0.000108084	N.D.	0.000110699	0.000118303	N.D.	N.D.	N.D.	N.D.	N.D.	N.D.	-
UDP-N-acetylgalactosamine UDP-N-acetylglucosamine	C00203 C00043	HMDB00304 HMDB00290	Anion	606.075	8.53912	0.000892563	0.000852722	0.000753961	0.000467238	0.000401681	0.000396504	0.000345248	0.000357258	0.000415294	0.000331145	0.000378312	0.000455624	○
UMP	C00105	HMDB00288	Anion	323.03	9.82568	0.00015968	0.000202288	0.000181496	9.93809e-05	0.000106407	0.000167726	N.D.	0.000106431	0.000129365	8.84397e-05	9.80329e-05	N.D.	-
Uridine	C00299	HMDB00296	Cation	245.078	20.7596	0.00133631	0.00116669	0.00113532	N.D.	N.D.	N.D.	N.D.	N.D.	N.D.	N.D.	N.D.	N.D.	○
UTP	C00075	HMDB00285	Anion	482.963	12.5881	0.00122662	0.00105523	0.000988781	0.00137378	0.00100804	0.000693043	0.000716223	0.00102115	0.00105458	0.000619078	0.000614541	0.000597729	-
Val	C00183,C06417,C16436	HMDB00883	Cation	118.086	9.96505	0.128461	0.0993227	0.0669736	0.0100782	0.00757615	0.00742984	N.D.	0.00867271	0.00869751	0.0208396	0.0231487	0.0207076	-
XA0002	No ID	No ID	Anion	110.986	15.7134	0.000257331	0.000289428	0.000285993	N.D.	0.000265679	N.D.	0.000187977	N.D.	0.000268101	N.D.	N.D.	0.000179299	-
XA0004	No ID	No ID	Anion	144.029	9.36571	8.3452e-05	5.09055e-05	7.22157e-05	7.61426e-05	9.42075e-05	7.73775e-05	7.03359e-05	N.D.	7.06252e-05	N.D.	6.39157e-05	4.87158e-05	-
XA0033	No ID	No ID	Anion	242.081	7.69496	0.00317641	0.00291006	0.00210262	0.000703824	0.000808106	0.000761028	0.000604806	0.000588584	0.000602485	0.00133533	0.00115351	0.00179218	-
XC0016	No ID	No ID	Cation	129.065	8.78057	0.000885563	0.00106921	0.000837913	0.000844811	0.000746504	0.000635294	0.000577569	N.D.	0.000619943	N.D.	0.000590142	0.000577692	-
XC0017	No ID	No ID	Cation	130.097	7.86875	0.000448356	N.D.	N.D.	N.D.	N.D.	N.D.	N.D.	N.D.	N.D.	N.D.	N.D.	N.D.	-
XC0029	No ID	No ID	Cation	144.102	12.0277	0.000523215	0.000691659	0.000481886	0.000504282	0.000498767	N.D.	0.000481438	0.00054129	0.000646499	0.000391362	0.000389592	0.000386909	-
XC0040	No ID	No ID	Cation	174.087	11.9636	0.00131321	0.00123323	0.00112411	0.00338018	0.00299589	0.00292339	0.00517546	0.00649893	0.00578369	0.00145863	0.00205892	0.001685	○
XC0065	No ID	No ID	Cation	221.094	12.8008	0.000618779	0.000701717	0.000592229	N.D.	N.D.	N.D.	N.D.	N.D.	N.D.	N.D.	N.D.	N.D.	○
Xylulose 5-phosphate	C00231,C03291	HMDB00868	Anion	229.012	10.7796	N.D.	0.000147159	0.000129127	0.00010482	0.000104148	0.000129708	8.27848e-05	N.D.	6.87967e-05	9.26937e-05	0.00011833	0.000173234	-
β-Ala	C00099	HMDB00056	Cation	90.0551	7.39483	0.0122139	0.00800128	0.00744812	0.00106625	N.D.	0.000861693	N.D.	N.D.	0.000825064	0.000792123	N.D.	0.00100352	-
γ-Glu-Val-Gly	No ID	No ID	Cation	304.148	13.1661	0.00193677	0.0017454	0.00180427	0.000606627	N.D.	0.000619799	0.00117311	0.00115929	0.0021437	0.00117579	0.00113179	0.000905077	-
*Human Metabolome Technologies, Inc.
N.D., Not Detected

## Sheet:  S3
Table S3. Summary of RNA-seq reads and mapping ratio.
Samples	Replicate	Number of reads	Reads passing filter			Reads mapped to
			Number of reads	Percent		Number of reads	Percent
EL	1	22628562	22123784	97.7693		21717891	98.1654
	2	28907345	28267755	97.7874		27695740	97.9764
	3	22445213	21952415	97.8044		21634371	98.5512
BM	1	19088117	18637980	97.6418		18312059	98.2513
	2	21207651	20623327	97.2447		20264839	98.2617
	3	21507739	20929256	97.3103		20556234	98.2177
S-EL	1	25827872	25199706	97.5679		24741091	98.1801
	2	21721348	21100337	97.141		20686406	98.0383
	3	26619394	25909307	97.3324		25421126	98.1158
S-BM	1	30630101	29834022	97.401		29346305	98.3652
	2	27376428	26628446	97.2678		26230504	98.5056
	3	24927582	24273972	97.378		23826267	98.1556

## Sheet: S4
Table S4. KEGG pathways and GO enrichment of common up-regulated DEGs between BM/EL and S-EL/EL
KEGG or GO category	KEGG or GO ID	Description	p-value	Adjusted p-value	q-value	Count
KEGG	ko00010	Glycolysis / Gluconeogenesis	2.02599e-15	1.86686e-13	1.41555e-13	91
	ko00020	Citrate cycle (TCA cycle)	5.40853e-05	0.000870282	0.000659893	32
	ko00030	Pentose phosphate pathway	2.80903e-11	9.03998e-10	6.85458e-10	54
	ko00040	Pentose and glucuronate interconversions	0.00406843	0.0248314	0.0188285	64
	ko00051	Fructose and mannose metabolism	0.00125173	0.0100708	0.00763617	40
	ko00052	Galactose metabolism	5.93471e-05	0.000889881	0.000674753	49
	ko00061	Fatty acid biosynthesis	6.44274e-06	0.000134161	0.000101728	32
	ko00073	Cutin, suberine and wax biosynthesis	0.000141137	0.00166541	0.0012628	35
	ko00190	Oxidative phosphorylation	1.97651e-07	5.38219e-06	4.08105e-06	61
	ko00194	Photosynthesis proteins [BR:ko00194]	5.96457e-44	2.11146e-41	1.60102e-41	89
	ko00195	Photosynthesis	9.6894e-31	1.71502e-28	1.30042e-28	67
	ko00196	Photosynthesis - antenna proteins	2.10945e-15	1.86686e-13	1.41555e-13	21
	ko00250	Alanine, aspartate and glutamate metabolism	0.0024033	0.0166817	0.0126489	30
	ko00254	Aflatoxin biosynthesis	0.000663797	0.00618379	0.00468887	6
	ko00260	Glycine, serine and threonine metabolism	2.64667e-12	1.04102e-10	7.89357e-11	59
	ko00360	Phenylalanine metabolism	0.000695389	0.00631199	0.00478608	31
	ko00400	Phenylalanine, tyrosine and tryptophan biosynthesis	1.57877e-06	3.49302e-05	2.64859e-05	31
	ko00511	Other glycan degradation	2.28936e-05	0.000405216	0.000307256	44
	ko00520	Amino sugar and nucleotide sugar metabolism	1.03559e-14	7.33201e-13	5.5595e-13	105
	ko00531	Glycosaminoglycan degradation	1.16556e-05	0.000217162	0.000164663	29
	ko00537	Glycosylphosphatidylinositol (GPI)-anchored proteins [BR:ko00537]	0.00108041	0.00910631	0.00690488	29
	ko00592	alpha-Linolenic acid metabolism	0.0017606	0.0132607	0.0100549	32
	ko00603	Glycosphingolipid biosynthesis - globo and isoglobo series	0.00232235	0.0166519	0.0126263	9
	ko00604	Glycosphingolipid biosynthesis - ganglio series	6.03309e-05	0.000889881	0.000674753	24
	ko00620	Pyruvate metabolism	2.57997e-12	1.04102e-10	7.89357e-11	67
	ko00625	Chloroalkane and chloroalkene degradation	0.00743486	0.0424506	0.0321883	13
	ko00630	Glyoxylate and dicarboxylate metabolism	7.28275e-13	4.29682e-11	3.25807e-11	64
	ko00640	Propanoate metabolism	8.77369e-08	2.58824e-06	1.96254e-06	30
	ko00670	One carbon pool by folate	0.000170273	0.00188365	0.00142828	15
	ko00680	Methane metabolism	1.72335e-12	8.71525e-11	6.60835e-11	56
	ko00710	Carbon fixation in photosynthetic organisms	1.59368e-11	5.64162e-10	4.27777e-10	66
	ko00720	Carbon fixation pathways in prokaryotes	1.55412e-06	3.49302e-05	2.64859e-05	28
	ko00730	Thiamine metabolism	0.00893027	0.0486356	0.036878	13
	ko00860	Porphyrin and chlorophyll metabolism	6.47993e-05	0.000917558	0.00069574	48
	ko00900	Terpenoid backbone biosynthesis	0.0016939	0.0130357	0.00988432	43
	ko00902	Monoterpenoid biosynthesis	0.00369078	0.023331	0.0176908	19
	ko00910	Nitrogen metabolism	0.00369078	0.023331	0.0176908	19
	ko00941	Flavonoid biosynthesis	0.00203559	0.0150125	0.0113832	58
	ko00945	Stilbenoid, diarylheptanoid and gingerol biosynthesis	0.00383862	0.0238399	0.0180766	31
	ko01004	Lipid biosynthesis proteins [BR:ko01004]	0.00273358	0.0186093	0.0141106	48
	ko02026	Biofilm formation - Escherichia coli	0.0078662	0.0442006	0.0335152	11
	ko04090	CD molecules [BR:ko04090]	0.000162396	0.00185445	0.00140614	37
	ko04142	Lysosome	0.000815362	0.00721595	0.00547151	59
	ko04145	Phagosome	0.000358209	0.00352239	0.00267085	40
	ko04320	Dorso-ventral axis formation	0.000399209	0.00381946	0.00289611	45
	ko04520	Adherens junction	0.00306992	0.0205047	0.0155478	40
	ko04530	Tight junction	0.000876434	0.00756726	0.00573789	54
	ko04540	Gap junction	0.000204848	0.00219746	0.00166623	25
	ko04658	Th1 and Th2 cell differentiation	0.00355768	0.0233226	0.0176844	17
	ko04666	Fc gamma R-mediated phagocytosis	0.00727465	0.0422168	0.032011	44
	ko04670	Leukocyte transendothelial migration	0.00235197	0.0166519	0.0126263	11
	ko04721	Synaptic vesicle cycle	0.000305714	0.00309208	0.00234458	39
	ko04922	Glucagon signaling pathway	7.60209e-05	0.000996719	0.000755764	49
	ko04930	Type II diabetes mellitus	0.00110996	0.00913783	0.00692878	15
	ko04932	Non-alcoholic fatty liver disease (NAFLD)	5.05373e-05	0.000851915	0.000645966	43
	ko04966	Collecting duct acid secretion	0.00503849	0.0297271	0.0225406	13
	ko04976	Bile secretion	0.000278468	0.00289934	0.00219843	44
	ko05012	Parkinson disease	7.31229e-05	0.000995596	0.000754912	38
	ko05016	Huntington disease	9.33789e-05	0.00113987	0.000864305	64
	ko05032	Morphine addiction	0.00843037	0.0466305	0.0353576	14
	ko05034	Alcoholism	0.00139457	0.0109706	0.00831851	42
	ko05120	Epithelial cell signaling in Helicobacter pylori infection	0.00470229	0.0282137	0.0213931	15
	ko05130	Pathogenic Escherichia coli infection	1.41894e-06	3.49302e-05	2.64859e-05	44
	ko05230	Central carbon metabolism in cancer	9.49568e-06	0.000186748	0.000141602	35
	ko05322	Systemic lupus erythematosus	9.28034e-05	0.00113987	0.000864305	26
GO : Cellular components (CC)	GO:0000785	chromatin	3.60647e-05	0.000525515	0.000412169	18
	GO:0005576	extracellular region	6.6376e-05	0.000752262	0.000590009	49
	GO:0005618	cell wall	5.73384e-06	9.74753e-05	7.64512e-05	30
	GO:0005871	kinesin complex	5.27892e-05	0.000673063	0.000527892	12
	GO:0005874	microtubule	0.00264791	0.0163976	0.0128608	20
	GO:0005886	plasma membrane	0.00663982	0.0376256	0.0295103	90
	GO:0009521	photosystem	2.46064e-06	5.0197e-05	3.93702e-05	10
	GO:0009522	photosystem I	0.000287439	0.00266534	0.00209047	10
	GO:0009523	photosystem II	0.000538086	0.00457373	0.00358724	10
	GO:0009534	chloroplast thylakoid	1.22369e-07	6.24081e-06	4.89475e-06	28
	GO:0009535	chloroplast thylakoid membrane	0.00273293	0.0163976	0.0128608	21
	GO:0009536	plastid	1.06195e-07	6.24081e-06	4.89475e-06	83
	GO:0009654	photosystem II oxygen evolving complex	0.00268052	0.0163976	0.0128608	7
	GO:0009706	chloroplast inner membrane	0.00851726	0.0457243	0.0358622	6
	GO:0015630	microtubule cytoskeleton	5.58034e-07	1.42299e-05	1.11607e-05	26
	GO:0033178	proton-transporting two-sector ATPase complex, catalytic domain	0.000945499	0.00741853	0.00581846	10
	GO:0034357	photosynthetic membrane	4.93993e-07	1.42299e-05	1.11607e-05	10
	GO:0044434	chloroplast part	0.00268052	0.0163976	0.0128608	7
	GO:0048046	apoplast	0.000144732	0.00147627	0.00115786	20
GO : Biological process (BP)	GO:0005975	carbohydrate metabolic process	3.11755e-06	0.000108075	9.1521e-05	66
	GO:0006007	glucose catabolic process	4.65228e-05	0.000907195	0.000768239	24
	GO:0006091	generation of precursor metabolites and energy	1.05121e-09	1.63988e-07	1.3887e-07	27
	GO:0006096	glycolytic process	2.44203e-06	0.000108075	9.1521e-05	23
	GO:0006098	pentose-phosphate shunt	0.000377577	0.00692964	0.00586822	9
	GO:0006541	glutamine metabolic process	0.00527802	0.047308	0.0400618	9
	GO:0006546	glycine catabolic process	0.000473826	0.00778073	0.00658894	7
	GO:0006558	L-phenylalanine metabolic process	1.52232e-06	0.000108075	9.1521e-05	11
	GO:0006563	L-serine metabolic process	0.00086597	0.0112576	0.00953327	13
	GO:0006631	fatty acid metabolic process	0.00117431	0.0146554	0.0124106	22
	GO:0006633	fatty acid biosynthetic process	7.88554e-11	2.46029e-08	2.08344e-08	32
	GO:0006730	one-carbon metabolic process	0.00196987	0.021193	0.0179469	40
	GO:0006779	porphyrin-containing compound biosynthetic process	2.26346e-05	0.000504429	0.000427165	13
	GO:0007017	microtubule-based process	8.9192e-07	9.27597e-05	7.85516e-05	24
	GO:0007018	microtubule-based movement	2.81167e-06	0.000108075	9.1521e-05	21
	GO:0009069	serine family amino acid metabolic process	0.00126616	0.0147417	0.0124837	8
	GO:0009250	glucan biosynthetic process	1.5211e-05	0.000395487	0.00033491	16
	GO:0009699	phenylpropanoid biosynthetic process	0.00127573	0.0147417	0.0124837	13
	GO:0009808	lignin metabolic process	4.33799e-05	0.000902302	0.000764096	13
	GO:0009809	lignin biosynthetic process	0.000473826	0.00778073	0.00658894	7
	GO:0015977	carbon fixation	1.93705e-05	0.000464892	0.000393684	10
	GO:0015979	photosynthesis	0.00312178	0.0314192	0.0266067	12
	GO:0022900	electron transport chain	0.000698767	0.00947892	0.00802702	11
	GO:0030244	cellulose biosynthetic process	7.84321e-06	0.000244708	0.000207226	15
	GO:0034728	nucleosome organization	2.89356e-06	0.000108075	9.1521e-05	18
	GO:0043623	cellular protein complex assembly	0.00183466	0.0204433	0.017312	13
	GO:0043648	dicarboxylic acid metabolic process	0.00236375	0.024583	0.0208176	15
	GO:0044092	negative regulation of molecular function	0.00530699	0.047308	0.0400618	11
	GO:0044237	cellular metabolic process	1.12484e-05	0.000319045	0.000270177	33
	GO:0044238	primary metabolic process	1.85955e-06	0.000108075	9.1521e-05	101
	GO:0045229	external encapsulating structure organization	0.000579902	0.00904648	0.00766082	19
	GO:0046274	lignin catabolic process	0.000645602	0.0092115	0.00780056	8
	GO:0051234	establishment of localization	0.00400679	0.0378824	0.0320799	29
	GO:0055085	transmembrane transport	0.000649529	0.0092115	0.00780056	57
	GO:0071555	cell wall organization	0.00353779	0.0344934	0.02921	22
GO : Molecular function (MF)	GO:0000287	magnesium ion binding	5.83575e-05	0.00200604	0.00175073	31
	GO:0003777	microtubule motor activity	7.01948e-06	0.000720241	0.000628574	19
	GO:0004743	pyruvate kinase activity	0.000126349	0.00315873	0.00275671	9
	GO:0005200	structural constituent of cytoskeleton	0.00287914	0.0395881	0.0345496	8
	GO:0005215	transporter activity	0.000811741	0.0124016	0.0108232	33
	GO:0005507	copper ion binding	0.000698193	0.0120002	0.0104729	17
	GO:0008017	microtubule binding	3.08228e-05	0.00142441	0.00124313	24
	GO:0008422	beta-glucosidase activity	0.000559916	0.0102651	0.00895865	13
	GO:0016628	oxidoreductase activity, acting on the CH-CH group of donors, NAD or NADP as acceptor	2.59031e-06	0.000712336	0.000621675	49
	GO:0016682	oxidoreductase activity, acting on diphenols and related substances as donors, oxygen as acceptor	3.10781e-05	0.00142441	0.00124313	18
	GO:0016742	hydroxymethyl-, formyl- and related transferase activity	0.00252258	0.0365111	0.0318642	9
	GO:0016747	transferase activity, transferring acyl groups other than amino-acyl groups	5.20636e-05	0.00200604	0.00175073	39
	GO:0016759	cellulose synthase activity	7.85718e-06	0.000720241	0.000628574	14
	GO:0016765	transferase activity, transferring alkyl or aryl (other than methyl) groups	2.32065e-05	0.00142441	0.00124313	22
	GO:0016836	hydro-lyase activity	0.000172012	0.00394193	0.00344023	19
	GO:0030955	potassium ion binding	0.000126349	0.00315873	0.00275671	9
	GO:0046906	tetrapyrrole binding	8.4537e-05	0.00258307	0.00225432	8
	GO:0048037	cofactor binding	0.000281505	0.00595491	0.00519701	60
	GO:0051536	iron-sulfur cluster binding	0.000799335	0.0124016	0.0108232	24
	GO:0052716	hydroquinone:oxygen oxidoreductase activity	0.000472707	0.00928532	0.00810355	8

## Sheet: S5
Table S5. KEGG pathways and GO enrichment of common down-regulated DEGs between BM/EL and S-EL/EL
KEGG or GO category	KEGG or GO ID	Description	p-value	Adjusted p-value	q-value	Count
KEGG	ko03008	Ribosome biogenesis in eukaryotes	1.12107e-15	3.91254e-13	3.74084e-13	79
	ko03015	mRNA surveillance pathway	1.50231e-07	1.74768e-05	1.67099e-05	98
	ko03018	RNA degradation	4.48043e-08	7.81835e-06	7.47525e-06	99
	ko03022	Basal transcription factors	0.00055348	0.0241456	0.023086	27
	ko03050	Proteasome	8.46968e-05	0.00591184	0.0056524	34
	ko03051	Proteasome [BR:ko03051]	0.000182633	0.00910554	0.00870594	72
	ko04120	Ubiquitin mediated proteolysis	2.8448e-06	0.000248209	0.000237317	82
	ko04136	Autophagy - other	0.00067538	0.0261897	0.0250404	21
	ko04137	Mitophagy - animal	0.000145768	0.00847884	0.00810675	25
GO : Cellular components (CC)	GO:0000151	ubiquitin ligase complex	0.00247083	0.0205269	0.0164055	8
	GO:0000502	proteasome complex	0.00476919	0.0305605	0.0244246	11
	GO:0005730	nucleolus	4.08607e-13	4.41295e-11	3.52692e-11	36
	GO:0005737	cytoplasm	0.00271973	0.0209808	0.0167683	88
	GO:0005829	cytosol	1.95749e-07	1.05705e-05	8.44813e-06	97
	GO:0005839	proteasome core complex	0.000113123	0.00152716	0.00122054	12
	GO:0005840	ribosome	0.000544801	0.00653762	0.005225	27
	GO:0005852	eukaryotic translation initiation factor 3 complex	4.26275e-05	0.00115094	0.000919856	9
	GO:0015934	large ribosomal subunit	0.00509342	0.0305605	0.0244246	6
	GO:0016282	eukaryotic 43S preinitiation complex	8.54321e-05	0.0013181	0.00105345	9
	GO:0016592	mediator complex	0.00165177	0.0148659	0.0118811	10
	GO:0019013	viral nucleocapsid	0.000793111	0.0085656	0.0068458	10
	GO:0019773	proteasome core complex, alpha-subunit complex	8.04113e-05	0.0013181	0.00105345	7
	GO:0030529	intracellular ribonucleoprotein complex	0.00129613	0.0127257	0.0101706	54
	GO:0030687	preribosome, large subunit precursor	0.00509342	0.0305605	0.0244246	6
	GO:0031981	nuclear lumen	0.00310438	0.0223515	0.0178638	6
	GO:0032040	small-subunit processome	2.10322e-06	7.57157e-05	6.05136e-05	12
	GO:0033290	eukaryotic 48S preinitiation complex	8.54321e-05	0.0013181	0.00105345	9
	GO:0043234	protein complex	0.00818893	0.0465476	0.0372018	35
GO : Biological process (BP)	GO:0000462	maturation of SSU-rRNA from tricistronic rRNA transcript (SSU-rRNA, 5.8S rRNA, LSU-rRNA)	1.01025e-05	0.000650604	0.000582757	10
	GO:0001731	formation of translation preinitiation complex	9.14827e-05	0.0042082	0.00376936	9
	GO:0006334	nucleosome assembly	0.000947135	0.0217841	0.0195124	6
	GO:0006352	DNA-templated transcription, initiation	0.00259694	0.0380097	0.034046	9
	GO:0006355	regulation of transcription, DNA-templated	0.00236035	0.036192	0.0324178	62
	GO:0006357	regulation of transcription from RNA polymerase II promoter	0.00111876	0.0225151	0.0201672	12
	GO:0006364	rRNA processing	0.00224615	0.0361631	0.0323919	11
	GO:0006396	RNA processing	0.000905354	0.0217841	0.0195124	16
	GO:0006397	mRNA processing	7.62259e-06	0.000613618	0.000549629	13
	GO:0006412	translation	1.33156e-06	0.000214381	0.000192025	68
	GO:0006414	translational elongation	0.00123948	0.0234773	0.021029	10
	GO:0006418	tRNA aminoacylation for protein translation	0.00337391	0.0452666	0.0405461	16
	GO:0006446	regulation of translational initiation	0.00108795	0.0225151	0.0201672	8
	GO:0006457	protein folding	0.000254078	0.00743756	0.00666195	31
	GO:0006511	ubiquitin-dependent protein catabolic process	6.0219e-06	0.000613618	0.000549629	27
	GO:0006914	autophagy	0.000298333	0.00800528	0.00717047	9
	GO:0009408	response to heat	0.000169074	0.00548266	0.00491091	11
	GO:0009553	embryo sac development	9.14827e-05	0.0042082	0.00376936	9
	GO:0010467	gene expression	0.000147083	0.00548266	0.00491091	64
	GO:0016567	protein ubiquitination	0.00185048	0.0313607	0.0280903	23
	GO:0016573	histone acetylation	0.000170269	0.00548266	0.00491091	9
	GO:0019941	modification-dependent protein catabolic process	2.94147e-08	9.47155e-06	8.48383e-06	26
	GO:0042254	ribosome biogenesis	0.00334601	0.0452666	0.0405461	10
	GO:0045893	positive regulation of transcription, DNA-templated	0.00180216	0.0313607	0.0280903	9
GO : Molecular function (MF)	GO:0001104	RNA polymerase II transcription cofactor activity	0.00218842	0.0330694	0.0300747	7
	GO:0003723	RNA binding	4.50428e-06	0.000612581	0.000557108	64
	GO:0003729	mRNA binding	0.000322068	0.0146004	0.0132782	10
	GO:0003735	structural constituent of ribosome	0.00269281	0.0385497	0.0350587	39
	GO:0003743	translation initiation factor activity	1.18072e-05	0.00107052	0.000973577	20
	GO:0003746	translation elongation factor activity	0.00218584	0.0330694	0.0300747	10
	GO:0003924	GTPase activity	0.000603987	0.0208239	0.0189382	26
	GO:0004176	ATP-dependent peptidase activity	0.00218842	0.0330694	0.0300747	7
	GO:0004298	threonine-type endopeptidase activity	0.00161502	0.0330694	0.0300747	9
	GO:0004402	histone acetyltransferase activity	0.000265187	0.0144262	0.0131198	9
	GO:0004527	exonuclease activity	0.00155422	0.0330694	0.0300747	8
	GO:0004812	aminoacyl-tRNA ligase activity	0.00159781	0.0330694	0.0300747	17
	GO:0004842	ubiquitin-protein transferase activity	0.00310416	0.0422166	0.0383936	21
	GO:0008135	translation factor activity, RNA binding	0.000765586	0.0208239	0.0189382	22
	GO:0008168	methyltransferase activity	0.000744797	0.0208239	0.0189382	29
	GO:0008270	zinc ion binding	6.29186e-09	1.71139e-06	1.55641e-06	112
	GO:0016779	nucleotidyltransferase activity	0.00218584	0.0330694	0.0300747	10
	GO:0034062	RNA polymerase activity	0.00024206	0.0144262	0.0131198	13
	GO:0042623	ATPase activity, coupled	0.000733341	0.0208239	0.0189382	25
	GO:0051082	unfolded protein binding	0.00191553	0.0330694	0.0300747	16
